# Supplementary material for: Gene Polymorphisms in Boar Spermatozoa and Their Associations with Post-Thaw Semen Quality
Source: Int J Mol Sci. 2020 Mar 10;21(5):1902. doi: 10.3390/ijms21051902 (PMC7084667; doi:10.3390/ijms21051902)
Supplement: Supplementary file 1 [file ijms-21-01902-s001.zip]

Archive with 5 entries (5 files):
- Supplementary Table S3.xlsx
- Supplementary Table S4.docx
- Supplementary Table S5.docx
- Supplementary Table S1.xlsx
- Supplementary Table S2.docx
