# Supplementary material for: Gene Polymorphisms in Boar Spermatozoa and Their Associations with Post-Thaw Semen Quality
Source: Int J Mol Sci. 2020 Mar 10;21(5):1902. doi: 10.3390/ijms21051902 (PMC7084667; doi:10.3390/ijms21051902)
Supplement: Supplementary file 1 [file ijms-21-01902-s001.zip › Supplementary Table S3.xlsx]

## Sheet: S3
Supplementary Table S3. Gene Ontology (GO) of enriched terms associated with selected candidate genes (CGs) of boar spermatozoa.
Ensembl	CG name	CG description and source	GO Count	GO Term
ENSSSCG00000000648	CLEC7A	C-type lectin domain containing 7A [Source:HGNC Symbol; Acc:HGNC:14558]	16	immune system process;molecular function; nucleoplasm; cytoplasm; response to stress;signal transduction;cell death;cell population proliferation; biosynthetic process;vesicle-mediated transport;developmental maturation; cell differentiation;cellular nitrogen compound metabolic process;anatomical structure development; cell motility;protein-containing complex assembly
ENSSSCG00000000660	A2M	alpha-2-macroglobulin [Source:NCBI gene; Acc:403166]	6	immune system process;extracellular space;response to stress;enzyme binding;cell differentiation;enzyme regulator activity
ENSSSCG00000001736	CRISP2	cysteine rich secretory protein 2 [Source:NCBI gene; Acc:397369]	1	extracellular space
ENSSSCG00000002427	EML5	EMAP like 5 [Source:NCBI gene;Acc:100153276]	2	cytoskeleton;cytoskeletal protein binding
ENSSSCG00000004166	AHI1	Abelson helper integration site 1 [Source:NCBI gene; Acc:100514806]	13	molecular function;cytoplasm;microtubule organizing center;cilium;signal transduction;cell death;biosynthetic process;embryo development;vesicle-mediated transport;cellular component assembly;cell differentiation;cellular nitrogen compound metabolic process;anatomical structure formation involved in morphogenesis
ENSSSCG00000004499	ATP5F1A	ATP synthase F1 subunit alpha [Source:NCBI gene; Acc:100157880]	15	nucleus;mitochondrion;plasma membrane;generation of precursor metabolites and energy;lipid metabolic process;response to stress;cell population proliferation;biosynthetic process;ATPase activity;transmembrane transporter activity;protein-containing complex;cellular nitrogen compound metabolic process;ion binding;small molecule metabolic process;cell motility
ENSSSCG00000005457	LPAR1	lysophosphatidic acid receptor 1 [Source:NCBI gene; Acc:100512581]	7	endosome;plasma membrane;signal transduction;lipid binding;homeostatic process;ion binding;cell motility
ENSSSCG00000006835	SARS	seryl-tRNA synthetase [Source:NCBI gene;Acc:100155484]	6	cytosol;tRNA metabolic process;translation;cellular amino acid metabolic process;ligase activity;ion binding
ENSSSCG00000006904	GLMN	glomulin, FKBP associated protein [Source:NCBI gene; Acc:100153954]	14	immune system process;cytoplasm;cellular protein modification process;cell adhesion;cell population proliferation;catabolic process;biosynthetic process; embryo development;protein transport;enzyme binding;cell differentiation;enzyme regulator activity;protein-containing complex;anatomical structure formation involved in morphogenesis
ENSSSCG00000009678	FBXO16	F-box protein 16 [Source:NCBI gene;Acc:100154295]	1	molecular function
ENSSSCG00000011194	ANKRD42	ankyrin repeat domain 28 [Source:NCBI gene;Acc:100152333]	1	molecular function
ENSSSCG00000011253	OXSR1	oxidative stress responsive kinase 1 [Source:NCBI gene;Acc:397618]	10	immune system process;cytosol;cellular protein modification process;response to stress;signal transduction;kinase activity;enzyme binding;ion binding;cell motility;transmembrane transport
ENSSSCG00000011705	COMMD2	COMM domain containing 2 [Source:NCBI gene;Acc:100522759]
ENSSSCG00000012001	ROBO1	roundabout guidance receptor 1 [Source:NCBI gene;Acc:100517310]	12	cell morphogenesis;molecular_function;cytoplasm;plasma membrane;cellular protein modification process;cell adhesion;signal transduction;cell death;cell population proliferation;cell differentiation;anatomical structure formation involved in morphogenesis; cell motility
ENSSSCG00000012007	HSPA13	heat shock protein family A (Hsp70) member 13 [Source:NCBI gene;Acc:100152073]	11	nucleus;cytoplasm;endoplasmic reticulum;protein folding;response to stress;signal transduction;catabolic process;ATPase activity;protein-containing complex;ion binding;unfolded protein binding
ENSSSCG00000012166	SMS	spermine synthase [Source:HGNC Symbol;Acc:HGNC:11123]	3	biosynthetic process;transferase activity, transferring alkyl or aryl (other than methyl) groups;cellular nitrogen compound metabolic process
ENSSSCG00000012583	ACSL4	acyl-CoA synthetase long chain family member 4 [Source:NCBI gene;Acc:448980]	7	reproduction;mitochondrion;lipid droplet;lipid metabolic process;embryo development;ligase activity;small molecule metabolic process
ENSSSCG00000014184	PAM	peptidylglycine alpha-amidating monooxygenase [Source:NCBI gene;Acc:100526040]	6	extracellular region;plasma membrane;oxidoreductase activity;lyase activity;cellular nitrogen compound metabolic process;ion binding
ENSSSCG00000014376	HARS2	histidine--tRNA synthetase, mitochondrial [Source:NCBI gene;Acc:100521256]	7	mitochondrion;cytosol;tRNA metabolic process;translation;cellular amino acid metabolic process;ligase activity;ion binding
ENSSSCG00000015742	TMEM177	transmembrane protein 177 [Source:NCBI gene; Acc:100523095]	1	mitochondrion
ENSSSCG00000015840	WRN	Werner syndrome RecQ like helicase [Source:NCBI gene;Acc:100512139]	20	nuclear chromosome;DNA binding;helicase activity;nuclease activity;nucleoplasm;nucleolus;cytoplasm;microtubule organizing center;DNA metabolic process;response to stress;aging;cell death;biosynthetic process;ATPase activity;protein-containing complex;growth;homeostatic process;ion binding;anatomical structure development;chromosome organization
ENSSSCG00000015926	ABCB11	abcb11, ATP binding cassette subfamily B member 11 [Source:NCBI gene;Acc:100518154]	4	plasma membrane;ATPase activity;transmembrane transporter activity; ion binding
ENSSSCG00000015960	MAP3K20	mitogen-activated protein kinase kinase kinase 20 [Source:NCBI gene;Acc:100152572]	11	mitotic cell cycle;nucleus;cytosol;cellular protein modification process;response to stress;cytoskeleton organization;signal transduction; cell death;embryo development;kinase activity;ion binding
ENSSSCG00000016708	SKAP2	src kinase associated phosphoprotein 2 [Source:NCBI gene;Acc:100625903]	5	molecular function;nucleoplasm;cytosol;plasma membrane;cell population proliferation
ENSSSCG00000017994	CFAP52	cilia and flagella associated protein 52 [Source:NCBI gene;Acc:100516337]	1	molecular function
ENSSSCG00000022092	CYP7B1	cyp7b1, 25-hydroxycholesterol 7-alpha-hydroxylase-like [Source:NCBI gene;Acc:100738003]	14	reproduction;immune system process;cytoplasm;endoplasmic reticulum;lipid metabolic process;signal transduction;cell population proliferation;biosynthetic process;oxidoreductase activity;homeostatic process;ion binding;small molecule metabolic process;anatomical structure development;cell motility
ENSSSCG00000022448	CLNK	cytokine dependent hematopoietic cell linker [Source:HGNC Symbol;Acc:HGNC:17438]	7	immune system process;molecular_function;cytoplasm;response to stress;signal transduction;cell death;protein-containing complex
ENSSSCG00000023001	CCDC149	coiled-coil domain containing 149 [Source:NCBI gene; Acc:100621948]
ENSSSCG00000026559	EML6	EMAP like 6 [Source:NCBI gene;Acc:100516074]	2	cytoskeleton;cytoskeletal protein binding
ENSSSCG00000026724	PLBD1	phospholipase B domain containing 1 [Source:NCBI gene; Acc:100155493]	12	plasma membrane;cellular protein modification process;lipid metabolic process;signal transduction;cell population proliferation;catabolic process;biosynthetic process;kinase activity;lyase activity;cellular nitrogen compound metabolic process;ion binding;small molecule metabolic process
ENSSSCG00000028182	CDK17	cyclin dependent kinase 17 [Source:NCBI gene; Acc:100622337]	5	nucleus;cytoplasm;cellular protein modification process;kinase activity;ion binding
ENSSSCG00000029943	SCLT1	sodium channel and clathrin linker 1 [Source:NCBI gene;Acc:100518025]	9	cytoplasm;microtubule organizing center;cilium;developmental maturation;cellular component assembly;cell differentiation;protein-containing complex;anatomical structure development;membrane organization
ENSSSCG00000031262	TXNIP	thioredoxin interacting protein [Source:NCBI gene; Acc:733688]	13	cytoplasm;nucleocytoplasmic transport;response to stress;cell cycle;signal transduction;biosynthetic process;protein transport;enzyme binding; cell differentiation;enzyme regulator activity;cellular nitrogen compound metabolic process;anatomical structure development;cell division
ENSSSCG00000031796	RAB3C	RAB3C, member RAS oncogene family [Source:NCBI gene;Acc:100523703]	7	GTPase activity;endosome;plasma membrane;signal transduction;protein transport;vesicle-mediated transport;ion binding
ENSSSCG00000032177	MYO3B	myosin IIIB [Source:NCBI gene;Acc:100621555]	6	cytoskeleton;cellular protein modification process;cytoskeletal protein binding;kinase activity;protein-containing complex;ion binding
ENSSSCG00000032357	APPL1	adaptor protein, phosphotyrosine interacting with PH domain and leucine zipper 1 [Source:NCBI gene;Acc:100188978]	19	immune system process;nucleus;endosome;cytosol;plasma membrane; nucleocytoplasmic transport;response to stress;signal transduction; cytoskeletal protein binding;cell population proliferation;lipid binding; biosynthetic process;protein transport;vesicle-mediated transport;secondary metabolic process;enzyme binding;ion binding;cell motility; transmembrane transport
ENSSSCG00000034491	PRICKLE1	prickle planar cell polarity protein 1 [Source:NCBI gene;Acc:100157209]	14	nuclear envelope;cytosol;cellular protein modification process; nucleocytoplasmic transport; signal transduction;cell-cell signaling;catabolic process;biosynthetic process;embryo development;protein transport;cell differentiation;cellular nitrogen compound metabolic process; ion binding;anatomical structure formation involved in morphogenesis
ENSSSCG00000034501	RIOX2	ribosomal oxygenase 2 [Source:NCBI gene; Acc:110256447]	6	molecular function;nucleolus;cytosol;biosynthetic process;protein-containing complex;cellular nitrogen compound metabolic process
ENSSSCG00000034506	MS4A2	membrane spanning 4-domains A2 [Source:NCBI gene; Acc:397166]	6	immune system process;molecular function;plasma membrane;response to stress; signal transduction;protein-containing complex
ENSSSCG00000036556	IFNAR2	interferon alpha and beta receptor subunit 2 [Source:NCBI gene;Acc:100533555]	2	molecular function;cellular component
NA - not available
