# Supplementary material for: Gene Polymorphisms in Boar Spermatozoa and Their Associations with Post-Thaw Semen Quality
Source: Int J Mol Sci. 2020 Mar 10;21(5):1902. doi: 10.3390/ijms21051902 (PMC7084667; doi:10.3390/ijms21051902)
Supplement: Supplementary file 1 [file ijms-21-01902-s001.zip › Supplementary Table S1.xlsx]

## Sheet: S1
Supplementary Table S1. Identification of single-nucleotide variants (SNVs) in spermatozoa from boars with good and poor semen freezability, GSF and PSF, respectively.
												Proportions of Reference (Ref) and Alternate (Alt) genetic coverage of SNVs from boars of the GSF group						Proportions of Reference (Ref) and Alternate (Alt) genetic coverage of SNVs from boars of the PSF group
Index	Ensembl ID	Gene name	SSC	Position	Reference allele	Alternate allele	Strand	Reference on Sense	Alternate on Sense	SnpEff effect	dbSNP ID	Alt G01	Alt G09	Alt G17	Ref G01	Ref G09	Ref G17	Alt P30	Alt P38	Alt P39	Ref P30	Ref P38	Ref P39	GSF_Alt_allele_fraction	PSF_Alt_allele_fraction	Alt_allele_fraction_differences	FDR
1:14895745	ENSSSCG00000004090	ZBTB2	1	14895745	G	A	+	G	A	3_prime_UTR_variant	rs339718677	18	4	21	1	2	0	22	11	3	3	11	3	0.947,0.667,1.0	0.88,0.5,0.5	0.245	0.00552861
10:5549360	ENSSSCG00000018869	5S_rRNA	10	5549360	T	C	+	T	C	non_coding_transcript_exon_variant	rs328488181	5	9	9	0	0	0	1	1	2	6	4	8	1.0,1.0,1.0	0.143,0.2,0.2	0.819	7.49046e-08
9:61844392	ENSSSCG00000019247	7SK	9	61844392	C	T	+	C	T	non_coding_transcript_exon_variant	rs331355809	7	17	9	13	1	10	0	5	0	2	3	10	0.35,0.944,0.474	0.0,0.625,0.0	0.381	0.034727
5:62485181	ENSSSCG00000000660	A2M	5	62485181	T	C	+	T	C	3_prime_UTR_variant	rs320649463	5	3	11	0	0	0	2	12	2	5	0	0	1.0,1.0,1.0	0.286,1.0,1.0	0.238	0.0481191
5:62485335	ENSSSCG00000000660	A2M	5	62485335	A	G	+	A	G	3_prime_UTR_variant	rs329865333	24	27	30	0	0	0	11	14	7	14	0	15	1.0,1.0,1.0	0.44,1.0,0.318	0.414	6.26309e-12
5:62485394	ENSSSCG00000000660	A2M	5	62485394	T	A	+	T	A	3_prime_UTR_variant	rs792681344	12	11	16	0	0	0	5	9	4	21	0	17	1.0,1.0,1.0	0.192,1.0,0.19	0.539	1.60083e-11
5:62485421	ENSSSCG00000000660	A2M	5	62485421	C	T	+	C	T	3_prime_UTR_variant	rs324417801	8	8	10	0	0	0	5	4	3	11	0	7	1.0,1.0,1.0	0.313,1.0,0.3	0.463	3.73543e-06
5:62485457	ENSSSCG00000000660	A2M	5	62485457	G	A	+	G	A	3_prime_UTR_variant	rs339026428	6	4	12	0	0	0	2	2	3	7	0	10	1.0,1.0,1.0	0.222,1.0,0.231	0.516	2.10352e-06
18:25037908	ENSSSCG00000016613	AASS	18	25037908	C	A	+	C	A	3_prime_UTR_variant	rs706041183	0	0	0	57	41	61	44	9	16	41	20	22	0.0,0.0,0.0	0.518,0.31,0.421	-0.416	0
18:25037909	ENSSSCG00000016613	AASS	18	25037909	C	A	+	C	A	3_prime_UTR_variant	rs789738505	0	0	0	52	43	51	40	6	13	46	23	28	0.0,0.0,0.0	0.465,0.207,0.317	-0.33	0
15:75402902	ENSSSCG00000015926	ABCB11	15	75402902	C	A	-	G	T	3_prime_UTR_variant	rs324930519	10	11	20	0	0	0	5	10	8	0	0	5	1.0,1.0,1.0	1.0,1.0,0.615	0.128	0.0171055
13:158161276	ENSSSCG00000011959	ABI3BP	13	158161276	T	A	+	T	A	3_prime_UTR_variant	NA	18	20	16	144	56	139	11	1	2	58	122	218	0.111,0.263,0.103	0.159,0.008,0.009	0.1	1.28273e-06
13:158161319	ENSSSCG00000011959	ABI3BP	13	158161319	A	C	+	A	C	3_prime_UTR_variant	rs325702447	52	41	47	48	35	55	61	0	0	0	141	214	0.52,0.539,0.461	1.0,0.0,0.0	0.173	0
10:46749917	ENSSSCG00000038184	ACBD7	10	46749917	C	A	+	C	A	3_prime_UTR_variant	rs336904523	23	17	20	17	0	13	6	0	0	4	23	12	0.575,1.0,0.606	0.6,0.0,0.0	0.527	4.97757e-08
X:89762316	ENSSSCG00000012583	ACSL4	X	89762316	T	C	-	A	G	3_prime_UTR_variant	rs334625232	5	3	12	0	0	0	4	0	8	0	9	1	1.0,1.0,1.0	1.0,0.0,0.889	0.37	0.0014862
14:122824892	ENSSSCG00000031789	ACSL5	14	122824892	T	A	+	T	A	3_prime_UTR_variant	rs1112409092	2	0	6	4	5	4	5	9	27	0	8	0	0.333,0.0,0.6	1.0,0.529,1.0	-0.532	0.00154051
14:122824893	ENSSSCG00000031789	ACSL5	14	122824893	T	A	+	T	A	3_prime_UTR_variant	rs1113251203	2	0	7	4	5	3	5	9	29	0	8	0	0.333,0.0,0.7	1.0,0.529,1.0	-0.499	0.003451
14:122824933	ENSSSCG00000031789	ACSL5	14	122824933	C	A	+	C	A	3_prime_UTR_variant	rs1110773293	6	0	7	9	10	12	10	13	36	0	10	1	0.4,0.0,0.368	1.0,0.565,0.973	-0.59	9.49299e-08
14:122824990	ENSSSCG00000031789	ACSL5	14	122824990	G	A	+	G	A	3_prime_UTR_variant	NA	3	3	3	13	14	24	0	2	0	13	36	58	0.188,0.176,0.111	0.0,0.053,0.0	0.141	0.00618942
1:113409412	ENSSSCG00000004595	ADAM10	1	113409412	C	T	+	C	T	3_prime_UTR_variant	NA	2	0	0	4	10	16	8	3	4	9	8	17	0.333,0.0,0.0	0.471,0.273,0.19	-0.2	0.0210822
15:109885710	ENSSSCG00000016131	ADAM23	15	109885710	C	T	+	C	T	3_prime_UTR_variant	NA	13	14	14	0	0	0	7	7	13	9	15	0	1.0,1.0,1.0	0.438,0.318,1.0	0.415	3.23654e-07
15:109885882	ENSSSCG00000016131	ADAM23	15	109885882	G	A	+	G	A	3_prime_UTR_variant	NA	5	7	14	0	0	0	1	4	11	0	8	0	1.0,1.0,1.0	1.0,0.333,1.0	0.222	0.00369992
14:8472704	ENSSSCG00000009645	ADAMDEC1	14	8472704	G	A	+	G	A	3_prime_UTR_variant	rs699662032	10	4	9	0	0	0	4	2	5	0	6	0	1.0,1.0,1.0	1.0,0.25,1.0	0.25	0.00770007
13:190361690	ENSSSCG00000012027	ADAMTS5	13	190361690	G	A	-	C	T	3_prime_UTR_variant	rs332340835	11	11	16	0	0	0	8	10	15	11	0	0	1.0,1.0,1.0	0.421,1.0,1.0	0.193	0.0016508
16:74360142	ENSSSCG00000017101	ADCY2	16	74360142	G	A	-	C	T	synonymous_variant	rs339519002	6	5	11	6	10	11	0	0	5	5	17	3	0.5,0.333,0.5	0.0,0.0,0.625	0.236	0.0292575
8:121233130	ENSSSCG00000009184	ADH4	8	121233130	A	G	+	A	G	missense_variant	rs327913886	13	12	14	0	0	0	4	4	5	0	10	3	1.0,1.0,1.0	1.0,0.286,0.625	0.363	5.24891e-06
8:121233132	ENSSSCG00000009184	ADH4	8	121233132	A	G	+	A	G	missense_variant	rs336473942	14	12	16	0	0	0	4	4	6	0	10	5	1.0,1.0,1.0	1.0,0.286,0.545	0.39	8.91065e-07
15:83281374	ENSSSCG00000023983	AGPS	15	83281374	A	C	+	A	C	3_prime_UTR_variant	rs708242789	11	9	21	16	12	17	53	8	22	0	5	3	0.407,0.429,0.553	1.0,0.615,0.88	-0.369	3.38194e-09
16:20617531	ENSSSCG00000016829	AGXT2	16	20617531	T	G	-	A	C	5_prime_UTR_variant	NA	14	5	16	18	16	14	5	0	0	1	14	13	0.438,0.238,0.533	0.833,0.0,0.0	0.125	0.0161685
4:110094344	ENSSSCG00000006816	AHCYL1	4	110094344	C	T	-	G	A	3_prime_UTR_variant	rs792613589	24	6	14	1	7	0	0	15	13	17	1	0	0.96,0.462,1.0	0.0,0.938,1.0	0.161	0.0266382
1:28589827	ENSSSCG00000004166	AHI1	1	28589827	A	G	+	A	G	missense_variant	rs196959943	11	22	29	0	0	0	23	8	11	0	11	12	1.0,1.0,1.0	1.0,0.421,0.478	0.367	2.37073e-07
1:28759661	ENSSSCG00000004166	AHI1	1	28759661	G	A	+	G	A	3_prime_UTR_variant	rs1109671728	6	4	11	0	1	1	7	8	8	0	3	11	1.0,0.8,0.917	1.0,0.727,0.421	0.189	0.0327624
1:28759736	ENSSSCG00000004166	AHI1	1	28759736	C	T	+	C	T	3_prime_UTR_variant	NA	6	2	12	6	8	16	14	3	18	1	11	2	0.5,0.2,0.429	0.933,0.214,0.9	-0.306	0.00745695
9:86556119	ENSSSCG00000030484	AHR	9	86556119	C	T	+	C	T	3_prime_UTR_variant	rs336797464	8	6	8	0	3	0	0	7	12	22	5	0	1.0,0.667,1.0	0.0,0.583,1.0	0.361	0.000671377
7:23734639	ENSSSCG00000032341	AIF1	7	23734639	C	T	+	C	T	3_prime_UTR_variant	rs325644967	6	6	9	0	0	0	1	18	2	7	0	7	1.0,1.0,1.0	0.125,1.0,0.222	0.551	0.00134047
10:65678872	ENSSSCG00000011147	AKR1C3	10	65678872	G	A	+	G	A	3_prime_UTR_variant	NA	6	4	8	3	4	3	3	0	0	2	4	11	0.667,0.5,0.727	0.6,0.0,0.0	0.431	0.00333403
1:226174111	ENSSSCG00000028996	ALDH1A1	1	226174111	G	A	-	C	T	3_prime_UTR_variant	NA	5	8	10	4	8	9	51	15	0	0	0	13	0.556,0.5,0.526	1.0,1.0,0.0	-0.139	0.00170697
1:226176387	ENSSSCG00000028996	ALDH1A1	1	226176387	A	G	-	T	C	3_prime_UTR_variant	NA	3	7	6	6	7	8	11	18	0	0	0	11	0.333,0.5,0.429	1.0,1.0,0.0	-0.246	0.0304927
11:15865119	ENSSSCG00000009381	ALG11	11	15865119	C	T	-	G	A	3_prime_UTR_variant	rs323880565	5	22	20	0	0	0	25	13	17	16	8	0	1.0,1.0,1.0	0.61,0.619,1.0	0.257	1.7988e-05
7:52732385	ENSSSCG00000034070	ALPK3	7	52732385	T	C	-	A	G	3_prime_UTR_variant	rs1108222252	29	33	31	31	23	30	0	29	28	97	26	43	0.483,0.589,0.508	0.0,0.527,0.394	0.22	6.52436e-07
16:20019044	ENSSSCG00000016822	AMACR	16	20019044	C	T	-	G	A	synonymous_variant	rs342049338	14	10	15	0	0	0	9	0	0	0	5	16	1.0,1.0,1.0	1.0,0.0,0.0	0.667	1.31055e-09
9:26974115	ENSSSCG00000014960	AMOTL1	9	26974115	T	A	+	T	A	3_prime_UTR_variant	rs333643946	3	10	11	0	0	0	0	19	13	8	0	0	1.0,1.0,1.0	0.0,1.0,1.0	0.333	0.029276
9:32609592	ENSSSCG00000014978	ANGPTL5	9	32609592	G	A	-	C	T	3_prime_UTR_variant	rs324663973	5	10	8	0	0	0	0	6	3	5	1	7	1.0,1.0,1.0	0.0,0.857,0.3	0.614	4.39952e-05
9:32610148	ENSSSCG00000014978	ANGPTL5	9	32610148	C	T	-	G	A	3_prime_UTR_variant	rs336042001	3	5	3	1	6	2	0	0	5	4	13	7	0.75,0.455,0.6	0.0,0.0,0.417	0.463	0.022907
9:85855101	ENSSSCG00000015360	ANKMY2	9	85855101	G	A	-	C	T	synonymous_variant	rs81217468	31	15	56	0	13	0	0	4	14	24	19	0	1.0,0.536,1.0	0.0,0.174,1.0	0.454	1.28383e-13
14:102604858	ENSSSCG00000010461	ANKRD1	14	102604858	A	T	-	T	A	3_prime_UTR_variant	rs328634621	5	13	11	9	0	8	13	12	0	21	0	25	0.357,1.0,0.579	0.382,1.0,0.0	0.185	0.0129228
13:3136667	ENSSSCG00000011194	ANKRD28	13	3136667	C	T	-	G	A	5_prime_UTR_variant	NA	5	5	13	0	1	0	2	8	5	0	7	3	1.0,0.833,1.0	1.0,0.533,0.625	0.225	0.00900041
9:17351190	ENSSSCG00000014902	ANKRD42	9	17351190	G	A	+	G	A	missense_variant	rs81210697	7	9	17	0	0	0	3	7	3	4	7	5	1.0,1.0,1.0	0.429,0.5,0.375	0.565	2.34472e-06
8:99827808	ENSSSCG00000022173	ANKRD50	8	99827808	C	T	+	C	T	3_prime_UTR_variant	rs1108924456	4	0	8	6	13	9	15	21	18	0	0	0	0.4,0.0,0.471	1.0,1.0,1.0	-0.71	4.35581e-13
18:6307810	ENSSSCG00000016442	AOC1	18	6307810	C	T	-	G	A	3_prime_UTR_variant	rs322604213	5	0	7	2	1	2	9	9	6	0	0	0	0.714,0.0,0.778	1.0,1.0,1.0	-0.503	0.0165105
17:11192876	ENSSSCG00000007033	AP3M2	17	11192876	C	T	+	C	T	3_prime_UTR_variant	rs322363524	4	6	3	0	0	3	0	4	0	9	0	5	1.0,1.0,0.5	0.0,1.0,0.0	0.5	0.00336036
9:44177582	ENSSSCG00000015067	APOA5	9	44177582	T	C	-	A	G	3_prime_UTR_variant	rs338859618	7	10	28	0	2	0	0	13	0	0	7	4	1.0,0.833,1.0	NA,0.65,0.0	0.619	0.000311295
9:44177600	ENSSSCG00000015067	APOA5	9	44177600	G	C	-	C	G	3_prime_UTR_variant	rs321552636	9	11	31	0	2	0	0	14	0	1	8	4	1.0,0.846,1.0	0.0,0.636,0.0	0.737	3.80467e-05
9:44177931	ENSSSCG00000015067	APOA5	9	44177931	A	G	-	T	C	3_prime_UTR_variant	rs318723397	10	6	26	0	0	0	0	15	0	1	4	6	1.0,1.0,1.0	0.0,0.789,0.0	0.737	3.14544e-05
13:39120708	ENSSSCG00000032357	APPL1	13	39120708	A	G	+	A	G	missense_variant	NA	4	0	2	0	9	0	6	4	15	0	0	0	1.0,0.0,1.0	1.0,1.0,1.0	-0.333	0.000104847
17:50729313	ENSSSCG00000007460	ARFGEF2	17	50729313	T	G	+	T	G	3_prime_UTR_variant	rs712633103	4	3	11	52	65	55	15	16	36	46	37	52	0.071,0.044,0.167	0.246,0.302,0.409	-0.225	1.49215e-07
17:50729362	ENSSSCG00000007460	ARFGEF2	17	50729362	T	C	+	T	C	3_prime_UTR_variant	rs329725971	18	22	23	15	20	21	24	0	0	18	34	59	0.545,0.524,0.523	0.571,0.0,0.0	0.34	8.10848e-08
10:42458929	ENSSSCG00000011026	ARHGAP12	10	42458929	C	A	-	G	T	3_prime_UTR_variant	rs708244690	10	3	12	12	4	2	8	0	0	9	12	6	0.455,0.429,0.857	0.471,0.0,0.0	0.423	0.00743115
10:42459929	ENSSSCG00000011026	ARHGAP12	10	42459929	G	A	-	C	T	3_prime_UTR_variant	rs332013085	11	6	16	5	3	20	7	0	0	9	21	13	0.688,0.667,0.444	0.438,0.0,0.0	0.454	8.35957e-05
10:42460937	ENSSSCG00000011026	ARHGAP12	10	42460937	T	C	-	A	G	3_prime_UTR_variant	rs318290214	3	11	8	11	0	12	6	10	10	0	0	0	0.214,1.0,0.4	1.0,1.0,1.0	-0.462	1.15876e-05
10:42464455	ENSSSCG00000011026	ARHGAP12	10	42464455	C	A	-	G	T	synonymous_variant	rs331436224	26	25	41	28	15	26	12	0	0	12	46	35	0.481,0.625,0.612	0.5,0.0,0.0	0.406	5.78015e-13
15:8735732	ENSSSCG00000015671	ARHGAP15	15	8735732	T	C	-	A	G	5_prime_UTR_variant	NA	10	8	12	14	7	19	0	0	0	13	20	27	0.417,0.533,0.387	0.0,0.0,0.0	0.446	3.99042e-09
5:22880911	ENSSSCG00000000435	ARHGEF25	5	22880911	T	C	+	T	C	3_prime_UTR_variant	rs81383206	6	7	3	0	0	0	0	6	3	2	6	3	1.0,1.0,1.0	0.0,0.5,0.5	0.667	0.00105488
6:84125584	ENSSSCG00000003559	ARID1A	6	84125584	T	C	+	T	C	3_prime_UTR_variant	NA	7	7	6	0	0	0	0	0	0	1	12	7	1.0,1.0,1.0	0.0,0.0,0.0	1	2.97886e-10
6:84125728	ENSSSCG00000003559	ARID1A	6	84125728	A	G	+	A	G	3_prime_UTR_variant	NA	9	11	19	0	0	0	0	0	0	5	22	27	1.0,1.0,1.0	0.0,0.0,0.0	1	0
10:39276797	ENSSSCG00000011069	ARMC4	10	39276797	T	A	-	A	T	3_prime_UTR_variant	rs323168116	10	4	11	3	5	6	10	5	4	11	17	10	0.769,0.444,0.647	0.476,0.227,0.286	0.291	0.0123108
17:5712852	ENSSSCG00000006995	ASAH1	17	5712852	C	A	-	G	T	3_prime_UTR_variant	rs335494245	12	11	19	11	14	18	6	8	22	8	6	0	0.522,0.44,0.514	0.429,0.571,1.0	-0.175	0.0309818
5:58054430	ENSSSCG00000000612	ATF7IP	5	58054430	G	A	-	C	T	missense_variant	rs320980056	6	7	15	8	0	7	0	11	12	13	7	15	0.429,1.0,0.682	0.0,0.611,0.444	0.352	0.0352354
2:8406723	ENSSSCG00000013054	ATL3	2	8406723	A	C	+	A	C	3_prime_UTR_variant	WU_10_2_2_7647156	7	2	3	0	6	0	11	13	23	0	0	0	1.0,0.25,1.0	1.0,1.0,1.0	-0.25	0.000840237
11:143744	ENSSSCG00000022638	ATP12A	11	143744	C	T	+	C	T	3_prime_UTR_variant	NA	9	3	9	0	2	0	0	6	3	4	6	2	1.0,0.6,1.0	0.0,0.5,0.6	0.5	0.00299227
4:104350015	ENSSSCG00000006740	ATP1A1	4	104350015	G	A	-	C	T	3_prime_UTR_variant	rs320549521	0	9	0	15	5	12	8	26	9	0	0	5	0.0,0.643,0.0	1.0,1.0,0.643	-0.667	1.37274e-09
4:104350064	ENSSSCG00000006740	ATP1A1	4	104350064	T	G	-	A	C	3_prime_UTR_variant	rs1113568311	0	3	0	18	7	31	3	6	3	0	1	8	0.0,0.3,0.0	1.0,0.857,0.273	-0.61	1.59563e-05
5:93059168	ENSSSCG00000027898	ATP2B1	5	93059168	A	C	+	A	C	3_prime_UTR_variant	NA	7	9	6	3	2	10	2	0	1	8	7	0	0.7,0.818,0.375	0.2,0.0,1.0	0.231	0.0104902
1:95749496	ENSSSCG00000004499	ATP5F1A	1	95749496	C	T	-	G	A	5_prime_UTR_variant	rs328079913	17	16	25	0	13	0	31	25	30	0	0	0	1.0,0.552,1.0	1.0,1.0,1.0	-0.149	0.000101842
14:125558287	ENSSSCG00000010654	ATRNL1	14	125558287	T	C	+	T	C	synonymous_variant	rs336458163	6	6	5	2	9	7	0	6	0	22	2	11	0.75,0.4,0.417	0.0,0.75,0.0	0.272	0.00642888
5:27826150	ENSSSCG00000033383	AVPR1A	5	27826150	G	A	-	C	T	3_prime_UTR_variant	NA	8	7	12	8	0	9	0	3	5	10	5	3	0.5,1.0,0.571	0.0,0.375,0.625	0.357	0.0406263
13:203325411	ENSSSCG00000038056	B3GALT5	13	203325411	A	G	+	A	G	5_prime_UTR_variant	rs338052720	4	2	7	7	3	3	12	21	11	3	10	0	0.364,0.4,0.7	0.8,0.677,1.0	-0.338	0.0456363
7:28769099	ENSSSCG00000001498	BEND6	7	28769099	C	A	-	G	T	3_prime_UTR_variant	rs333071320	11	15	13	0	0	0	8	5	9	16	6	0	1.0,1.0,1.0	0.333,0.455,1.0	0.404	3.50002e-07
7:28776129	ENSSSCG00000001498	BEND6	7	28776129	G	A	-	C	T	3_prime_UTR_variant	rs343027612	20	15	21	0	0	0	7	16	27	7	19	0	1.0,1.0,1.0	0.5,0.457,1.0	0.348	6.4349e-07
7:28776153	ENSSSCG00000001498	BEND6	7	28776153	G	T	-	C	A	3_prime_UTR_variant	rs322263883	27	30	35	0	0	0	8	19	29	8	3	0	1.0,1.0,1.0	0.5,0.864,1.0	0.212	0.000243532
7:28776166	ENSSSCG00000001498	BEND6	7	28776166	T	C	-	A	G	3_prime_UTR_variant	rs790173282	6	8	12	0	0	1	1	4	8	9	13	0	1.0,1.0,0.923	0.1,0.235,1.0	0.529	7.09464e-06
7:28776191	ENSSSCG00000001498	BEND6	7	28776191	C	T	-	G	A	3_prime_UTR_variant	rs344591235	10	12	11	0	0	0	2	8	17	7	12	0	1.0,1.0,1.0	0.222,0.4,1.0	0.459	2.88616e-05
7:28776226	ENSSSCG00000001498	BEND6	7	28776226	C	T	-	G	A	3_prime_UTR_variant	rs326693621	6	14	13	0	0	0	3	11	13	2	13	0	1.0,1.0,1.0	0.6,0.458,1.0	0.314	0.000193776
7:28776227	ENSSSCG00000001498	BEND6	7	28776227	A	G	-	T	C	3_prime_UTR_variant	rs332819032	6	14	13	0	0	0	3	11	13	1	10	0	1.0,1.0,1.0	0.75,0.524,1.0	0.242	0.00146161
7:28777105	ENSSSCG00000001498	BEND6	7	28777105	T	A	-	A	T	3_prime_UTR_variant	NA	5	10	7	36	36	57	1	1	11	67	72	97	0.122,0.217,0.109	0.015,0.014,0.102	0.106	0.00760857
7:28777107	ENSSSCG00000001498	BEND6	7	28777107	T	A	-	A	T	3_prime_UTR_variant	rs1111541813	35	36	55	7	11	9	45	34	90	25	35	14	0.833,0.766,0.859	0.643,0.493,0.865	0.153	0.0145513
7:28777348	ENSSSCG00000001498	BEND6	7	28777348	G	A	-	C	T	3_prime_UTR_variant	rs324663153	4	11	18	0	0	0	6	12	24	8	8	0	1.0,1.0,1.0	0.429,0.6,1.0	0.324	0.00100507
7:28778129	ENSSSCG00000001498	BEND6	7	28778129	G	A	-	C	T	3_prime_UTR_variant	rs321294337	14	10	15	0	0	0	1	7	11	7	3	0	1.0,1.0,1.0	0.125,0.7,1.0	0.392	0.000292387
7:28778168	ENSSSCG00000001498	BEND6	7	28778168	T	G	-	A	C	3_prime_UTR_variant	rs330767358	8	8	11	0	0	0	3	7	6	7	5	0	1.0,1.0,1.0	0.3,0.583,1.0	0.372	0.000302667
2:87883448	ENSSSCG00000014111	BHMT2	2	87883448	T	A	+	T	A	3_prime_UTR_variant	rs335319153	6	3	16	0	4	0	6	9	2	8	1	5	1.0,0.429,1.0	0.429,0.9,0.286	0.271	0.0261646
14:62126308	ENSSSCG00000010204	BICC1	14	62126308	C	T	+	C	T	3_prime_UTR_variant	rs331116862	11	3	5	6	1	1	0	0	7	3	5	5	0.647,0.75,0.833	0.0,0.0,0.583	0.549	0.0487465
14:61121335	ENSSSCG00000010198	BMS1	14	61121335	A	G	+	A	G	missense_variant	rs327840005	6	7	7	5	9	9	6	20	4	0	0	3	0.545,0.438,0.438	1.0,1.0,0.571	-0.384	0.000262279
7:51679559	ENSSSCG00000001798	BNC1	7	51679559	T	G	+	T	G	3_prime_UTR_variant	rs321348677	8	4	10	3	6	6	0	5	7	3	8	17	0.727,0.4,0.625	0.0,0.385,0.292	0.359	0.03059
1:206372787	ENSSSCG00000005180	BNC2	1	206372787	C	T	+	C	T	3_prime_UTR_variant	rs339413778	7	5	9	0	0	0	4	4	0	4	0	5	1.0,1.0,1.0	0.5,1.0,0.0	0.5	0.000612154
9:64036504	ENSSSCG00000028322	BTG2	9	64036504	T	C	+	T	C	3_prime_UTR_variant	rs319288537	9	17	14	8	0	20	0	10	9	14	18	17	0.529,1.0,0.412	0.0,0.357,0.346	0.413	0.00167961
9:44135099	ENSSSCG00000015065	BUD13	9	44135099	C	T	-	G	A	3_prime_UTR_variant	rs332433729	10	5	19	0	6	0	0	7	0	2	4	7	1.0,0.455,1.0	0.0,0.636,0.0	0.606	0.000957394
9:44135136	ENSSSCG00000015065	BUD13	9	44135136	T	G	-	A	C	3_prime_UTR_variant	rs340606771	11	3	13	0	5	0	0	5	0	2	7	12	1.0,0.375,1.0	0.0,0.417,0.0	0.653	7.48397e-06
1:95894950	ENSSSCG00000004500	C18orf25	1	95894950	T	G	+	T	G	3_prime_UTR_variant	rs706651509	7	4	10	8	7	8	0	0	5	30	23	11	0.467,0.364,0.556	0.0,0.0,0.313	0.358	1.12324e-05
6:108388515	ENSSSCG00000026851	C18orf8	6	108388515	T	C	+	T	C	synonymous_variant	rs330680227	0	0	0	14	8	16	9	17	9	0	0	0	0.0,0.0,0.0	1.0,1.0,1.0	-1	0
6:108388560	ENSSSCG00000026851	C18orf8	6	108388560	G	A	+	G	A	synonymous_variant	rs318291458	0	0	0	17	11	16	13	21	15	0	0	0	0.0,0.0,0.0	1.0,1.0,1.0	-1	0
9:127553342	ENSSSCG00000015577	C1orf27	9	127553342	G	A	+	G	A	synonymous_variant	rs336266345	18	13	13	0	0	0	0	16	19	42	0	0	1.0,1.0,1.0	0.0,1.0,1.0	0.333	3.81612e-10
16:63187435	ENSSSCG00000035993	C1QTNF2	16	63187435	G	A	+	G	A	3_prime_UTR_variant	rs81460973	7	4	13	0	0	0	7	3	7	0	6	10	1.0,1.0,1.0	1.0,0.333,0.412	0.418	0.00010699
5:63668047	ENSSSCG00000000675	C1R	5	63668047	T	C	+,-			3_prime_UTR_variant	NA	16	9	12	1	13	0	0	16	9	27	0	8	0.941,0.409,1.0	0.0,1.0,0.529	0.274	0.00517375
5:63668053	ENSSSCG00000000675	C1R	5	63668053	A	C	+,-			3_prime_UTR_variant	NA	20	19	13	0	0	0	18	17	10	6	0	9	1.0,1.0,1.0	0.75,1.0,0.526	0.241	0.000156561
5:63668096	ENSSSCG00000000675	C1R	5	63668096	G	A	+,-			3_prime_UTR_variant	NA	17	13	10	0	0	0	12	14	6	6	0	5	1.0,1.0,1.0	0.667,1.0,0.545	0.263	0.00115173
5:63670161	ENSSSCG00000000675	C1R	5	63670161	C	T	+,-			3_prime_UTR_variant	NA	9	7	19	1	2	0	0	12	4	11	0	5	0.9,0.778,1.0	0.0,1.0,0.444	0.411	0.000540312
5:63670222	ENSSSCG00000000675	C1R	5	63670222	C	T	+,-			3_prime_UTR_variant	NA	8	4	7	1	4	0	0	11	7	17	0	7	0.889,0.5,1.0	0.0,1.0,0.5	0.296	0.015212
5:63670244	ENSSSCG00000000675	C1R	5	63670244	A	T	+,-			3_prime_UTR_variant	NA	3	3	4	1	4	0	0	2	4	25	0	9	0.75,0.429,1.0	0.0,1.0,0.308	0.29	0.00215574
15:111279048	ENSSSCG00000032040	C2orf80	15	111279048	C	T	-	G	A	3_prime_UTR_variant	rs321800078	5	1	8	2	14	7	21	7	4	0	4	8	0.714,0.067,0.533	1.0,0.636,0.333	-0.218	0.00746303
15:111280203	ENSSSCG00000032040	C2orf80	15	111280203	G	T	-	C	A	3_prime_UTR_variant	rs339937245	19	0	29	23	45	26	116	25	19	0	32	23	0.452,0.0,0.527	1.0,0.439,0.452	-0.304	1.64581e-12
15:111280210	ENSSSCG00000032040	C2orf80	15	111280210	G	A	-	C	T	3_prime_UTR_variant	rs320898566	21	0	31	22	43	24	135	26	22	0	34	23	0.488,0.0,0.564	1.0,0.433,0.489	-0.29	2.04836e-12
13:150356794	ENSSSCG00000032588	C3orf85	13	150356794	A	C	-	T	G	3_prime_UTR_variant	rs328405861	11	15	10	20	0	16	20	29	35	1	0	0	0.355,1.0,0.385	0.952,1.0,1.0	-0.404	1.42155e-12
8:120996940	ENSSSCG00000009181	C4orf17	8	120996940	T	C	-	A	G	5_prime_UTR_variant	rs330742424	3	4	1	4	2	6	6	7	4	0	1	3	0.429,0.667,0.143	1.0,0.875,0.571	-0.403	0.0260421
4:41396294	ENSSSCG00000034398	C8orf37	4	41396294	C	G	+	C	G	3_prime_UTR_variant	rs339587558	6	3	14	0	4	9	4	2	3	4	10	5	1.0,0.429,0.609	0.5,0.167,0.375	0.332	0.0369955
1:252539198	ENSSSCG00000005463	C9orf84	1	252539198	C	T	-	G	A	synonymous_variant	rs338899398	7	0	8	8	8	7	5	4	5	0	1	3	0.467,0.0,0.533	1.0,0.8,0.625	-0.475	0.0248837
15:131583700	ENSSSCG00000016266	CAB39	15	131583700	G	A	+	G	A	3_prime_UTR_variant	rs324544595	2	8	5	4	6	3	25	35	7	4	3	8	0.333,0.571,0.625	0.862,0.921,0.467	-0.24	0.0178514
9:73281308	ENSSSCG00000015320	CALCR	9	73281308	C	T	-	G	A	3_prime_UTR_variant	rs318854389	1	4	0	10	7	10	7	5	14	6	2	2	0.091,0.364,0.0	0.538,0.714,0.875	-0.558	2.62196e-05
8:109221153	ENSSSCG00000009123	CAMK2D	8	109221153	C	A	+	C	A	3_prime_UTR_variant	rs690860024	6	4	7	10	8	12	0	2	1	1	8	16	0.375,0.333,0.368	0.0,0.2,0.059	0.273	0.039058
3:33846333	ENSSSCG00000026710	CARHSP1	3	33846333	T	C	+	T	C	3_prime_UTR_variant	rs704224655	2	0	4	7	12	9	4	10	11	11	7	2	0.222,0.0,0.308	0.267,0.588,0.846	-0.39	0.00301107
10:17323139	ENSSSCG00000035850	CATSPERE	10	17323139	A	G	+	A	G	missense_variant	rs319654338	0	0	0	8	15	23	22	8	8	26	11	12	0.0,0.0,0.0	0.458,0.421,0.4	-0.426	3.47108e-08
11:23198011	ENSSSCG00000009426	CCDC122	11	23198011	G	A	+	G	A	3_prime_UTR_variant	rs326752407	13	4	17	2	12	0	5	39	35	10	0	0	0.867,0.25,1.0	0.333,1.0,1.0	-0.072	0.0329332
8:18839214	ENSSSCG00000023001	CCDC149	8	18839214	G	A	-	C	T	synonymous_variant	rs332902509	7	15	16	0	2	0	3	7	15	5	4	0	1.0,0.882,1.0	0.375,0.636,1.0	0.29	0.0307126
5:99365715	ENSSSCG00000038987	CCDC59	5	99365715	T	C	+	T	C	3_prime_UTR_variant	rs335187931	3	4	16	0	0	0	5	5	3	1	0	8	1.0,1.0,1.0	0.833,1.0,0.273	0.298	0.00179707
5:99366141	ENSSSCG00000038987	CCDC59	5	99366141	A	T	+	A	T	3_prime_UTR_variant	rs325473617	20	10	16	0	0	0	2	17	9	6	0	0	1.0,1.0,1.0	0.25,1.0,1.0	0.25	0.0099109
5:99366251	ENSSSCG00000038987	CCDC59	5	99366251	A	G	+	A	G	3_prime_UTR_variant	rs1113147865	14	6	14	8	6	11	2	7	6	10	8	16	0.636,0.5,0.56	0.167,0.467,0.273	0.263	0.0180802
5:99366260	ENSSSCG00000038987	CCDC59	5	99366260	A	G	+	A	G	3_prime_UTR_variant	rs1107781614	5	5	5	9	6	14	0	2	3	11	10	17	0.357,0.455,0.263	0.0,0.167,0.15	0.253	0.0373356
5:99366331	ENSSSCG00000038987	CCDC59	5	99366331	G	A	+	G	A	3_prime_UTR_variant	rs333567684	14	10	17	0	0	0	8	15	14	14	0	0	1.0,1.0,1.0	0.364,1.0,1.0	0.212	0.000398166
9:28380367	ENSSSCG00000014972	CCDC82	9	28380367	C	T	-	G	A	3_prime_UTR_variant	rs787264343	0	4	1	26	18	47	8	5	4	20	24	32	0.0,0.182,0.021	0.286,0.172,0.111	-0.122	0.0167554
4:92020857	ENSSSCG00000006450	CD1E	4	92020857	G	A	-	C	T	5_prime_UTR_variant	rs323991203	9	4	8	9	1	3	6	7	4	0	0	0	0.5,0.8,0.727	1.0,1.0,1.0	-0.324	0.00509256
4:103962908	ENSSSCG00000006736	CD2	4	103962908	C	T	-	G	A	3_prime_UTR_variant	rs333183641	0	15	0	12	0	15	5	22	17	11	0	9	0.0,1.0,0.0	0.313,1.0,0.654	-0.322	0.00431573
13:147500007	ENSSSCG00000027820	CD200	13	147500007	T	C	-	A	G	3_prime_UTR_variant	rs345248498	3	4	15	0	0	0	4	6	4	5	0	0	1.0,1.0,1.0	0.444,1.0,1.0	0.185	0.0274829
15:107162876	ENSSSCG00000028561	CD28	15	107162876	A	G	+	A	G	3_prime_UTR_variant	rs346384256	0	12	0	41	17	40	18	6	8	22	9	6	0.0,0.414,0.0	0.45,0.4,0.571	-0.336	2.11181e-06
6:25785715	ENSSSCG00000002795	CDH11	6	25785715	G	A	-	C	T	3_prime_UTR_variant	rs332151010	3	6	12	8	4	11	0	0	0	15	47	50	0.273,0.6,0.522	0.0,0.0,0.0	0.465	2.00874e-12
16:13941435	ENSSSCG00000020845	CDH9	16	13941435	A	G	-	T	C	3_prime_UTR_variant	rs713378687	8	9	17	0	0	0	4	11	5	2	4	0	1.0,1.0,1.0	0.667,0.733,1.0	0.2	0.00993064
5:87274273	ENSSSCG00000028182	CDK17	5	87274273	C	A	+	C	A	synonymous_variant	rs336346403	8	6	7	0	0	0	5	0	9	0	7	0	1.0,1.0,1.0	1.0,0.0,1.0	0.333	0.00971287
13:74719737	ENSSSCG00000027294	CDV3	13	74719737	C	T	+	C	T	3_prime_UTR_variant	rs694919667	4	10	7	10	7	3	8	9	16	6	2	2	0.286,0.588,0.7	0.571,0.818,0.889	-0.235	0.0434017
6:43173319	ENSSSCG00000002867	CEBPG	6	43173319	G	A	+	G	A	3_prime_UTR_variant	rs322432009	6	0	8	7	15	14	11	15	6	0	0	3	0.462,0.0,0.364	1.0,1.0,0.667	-0.614	5.49326e-08
9:32694010	ENSSSCG00000014979	CEP126	9	32694010	G	A	+	G	A	3_prime_UTR_variant	rs335025054	5	3	3	4	11	6	0	0	3	13	14	5	0.556,0.214,0.333	0.0,0.0,0.375	0.243	0.030232
15:75256888	ENSSSCG00000032715	CERS6	15	75256888	A	G	+	A	G	3_prime_UTR_variant	rs340927418	16	14	28	0	0	0	6	10	3	0	0	13	1.0,1.0,1.0	1.0,1.0,0.188	0.271	1.99463e-06
12:54547441	ENSSSCG00000017994	CFAP52	12	54547441	G	A	+	G	A	synonymous_variant	NA	5	6	12	0	6	0	0	12	4	25	13	5	1.0,0.5,1.0	0.0,0.48,0.444	0.525	4.00072e-05
1:55551821	ENSSSCG00000025434	CGA	1	55551821	T	G	-	A	C	3_prime_UTR_variant	rs789054554	2	3	5	13	8	14	8	4	4	0	0	0	0.133,0.273,0.263	1.0,1.0,1.0	-0.777	3.82344e-07
1:55551849	ENSSSCG00000025434	CGA	1	55551849	G	T	-	C	A	3_prime_UTR_variant	rs1108439145	12	6	12	15	9	16	1	8	22	0	0	0	0.444,0.4,0.429	1.0,1.0,1.0	-0.576	3.83327e-08
1:55551850	ENSSSCG00000025434	CGA	1	55551850	T	G	-	A	C	3_prime_UTR_variant	NA	10	6	7	16	16	18	0	7	21	1	1	0	0.385,0.273,0.28	0.0,0.875,1.0	-0.313	6.65994e-08
1:55551854	ENSSSCG00000025434	CGA	1	55551854	G	T	-	C	A	3_prime_UTR_variant	NA	18	9	15	15	10	18	1	9	27	0	0	0	0.545,0.474,0.455	1.0,1.0,1.0	-0.509	2.80474e-08
14:45965253	ENSSSCG00000034864	CHEK2	14	45965253	G	A	-	C	T	5_prime_UTR_variant	NA	3	6	10	3	4	9	9	18	8	0	0	9	0.5,0.6,0.526	1.0,1.0,0.471	-0.281	0.0491236
9:23195173	ENSSSCG00000014934	CHORDC1	9	23195173	A	G	-	T	C	synonymous_variant	rs81210787	0	0	0	5	11	21	25	9	22	0	7	17	0.0,0.0,0.0	1.0,0.563,0.564	-0.709	7.34456e-13
17:11728094	ENSSSCG00000023338	CHRNA6	17	11728094	T	C	-	A	G	3_prime_UTR_variant	NA	0	0	0	6	5	14	3	6	5	3	6	6	0.0,0.0,0.0	0.5,0.5,0.455	-0.485	0.000123899
1:25160286	ENSSSCG00000004142	CITED2	1	25160286	A	C	+	A	C	3_prime_UTR_variant	rs339734286	18	13	17	17	16	14	0	22	0	27	21	32	0.514,0.448,0.548	0.0,0.512,0.0	0.333	0.000190606
4:129561251	ENSSSCG00000006933	CLCA1	4	129561251	C	T	+,-			3_prime_UTR_variant	rs712827397	3	12	3	9	0	14	1	2	0	5	8	5	0.25,1.0,0.176	0.167,0.2,0.0	0.353	0.0485646
4:111101571	ENSSSCG00000006841	CLCC1	4	111101571	C	T	+	C	T	3_prime_UTR_variant	rs338006728	7	3	10	0	1	0	0	7	4	7	0	0	1.0,0.75,1.0	0.0,1.0,1.0	0.25	0.0287711
9:70508825	ENSSSCG00000035114	CLDN12	9	70508825	C	T	+	C	T	3_prime_UTR_variant	rs319606778	0	0	0	14	9	30	14	10	7	9	7	10	0.0,0.0,0.0	0.609,0.588,0.412	-0.536	1.53641e-10
5:61838105	ENSSSCG00000000648	CLEC7A	5	61838105	A	G	+	A	G	missense_variant	rs337167634	7	29	29	0	0	0	4	28	13	3	0	12	1.0,1.0,1.0	0.571,1.0,0.52	0.303	3.59468e-05
5:61838169	ENSSSCG00000000648	CLEC7A	5	61838169	A	C	+	A	C	missense_variant	rs325939188	14	25	29	0	0	0	3	40	13	1	0	7	1.0,1.0,1.0	0.75,1.0,0.65	0.2	0.00644187
6:82482496	ENSSSCG00000038994	CLIC4	6	82482496	T	G	+	T	G	3_prime_UTR_variant	rs342135497	11	8	12	0	0	0	2	0	4	8	14	3	1.0,1.0,1.0	0.2,0.0,0.571	0.743	1.66467e-10
2:79752715	ENSSSCG00000014028	CLK4	2	79752715	C	T	+	C	T	3_prime_UTR_variant	rs698548758	7	7	15	6	2	24	1	7	1	20	13	29	0.538,0.778,0.385	0.048,0.35,0.033	0.423	9.57628e-05
8:6609129	ENSSSCG00000022448	CLNK	8	6609129	T	C	-	A	G	synonymous_variant	rs325770408	8	3	7	0	0	0	0	10	5	1	13	10	1.0,1.0,1.0	0.0,0.435,0.333	0.744	2.42702e-05
16:72205254	ENSSSCG00000039763	CMBL	16	72205254	C	A	+	C	A	3_prime_UTR_variant	NA	7	4	7	2	4	3	0	60	16	0	0	0	0.778,0.5,0.7	NA,1.0,1.0	-0.341	1.48561e-05
16:72205285	ENSSSCG00000039763	CMBL	16	72205285	T	C	+	T	C	3_prime_UTR_variant	NA	8	4	10	0	4	0	1	51	15	0	0	0	1.0,0.5,1.0	1.0,1.0,1.0	-0.167	0.0124966
6:27319062	ENSSSCG00000032632	CMTM4	6	27319062	T	G	-	A	C	3_prime_UTR_variant	NA	0	0	0	17	15	18	4	3	7	12	33	29	0.0,0.0,0.0	0.25,0.083,0.194	-0.176	0.00328727
6:27323035	ENSSSCG00000032632	CMTM4	6	27323035	T	C	-	A	G	3_prime_UTR_variant	NA	0	0	0	12	11	12	13	7	3	0	15	16	0.0,0.0,0.0	1.0,0.318,0.158	-0.492	6.95973e-06
6:14323513	ENSSSCG00000033156	CMTR2	6	14323513	A	G	-	T	C	3_prime_UTR_variant	NA	1	1	2	16	9	23	5	3	7	14	19	9	0.059,0.1,0.08	0.263,0.136,0.438	-0.199	0.0297917
6:14325013	ENSSSCG00000033156	CMTR2	6	14325013	G	T	-	C	A	3_prime_UTR_variant	rs1108538339	2	6	7	11	6	11	5	21	22	2	26	0	0.154,0.5,0.389	0.714,0.447,1.0	-0.373	0.0122533
17:4933350	ENSSSCG00000006983	CNOT7	17	4933350	A	G	-	T	C	3_prime_UTR_variant	rs346087179	35	19	63	1	7	0	11	21	36	5	8	22	0.972,0.731,1.0	0.688,0.724,0.621	0.224	1.49264e-06
17:4933382	ENSSSCG00000006983	CNOT7	17	4933382	T	C	-	A	G	3_prime_UTR_variant	rs326458625	29	18	62	1	9	0	19	34	35	0	0	23	0.967,0.667,1.0	1.0,1.0,0.603	0.01	0.0250047
11:14648359	ENSSSCG00000009369	COG6	11	14648359	C	T	+	C	T	3_prime_UTR_variant	NA	7	15	28	6	10	13	0	0	14	28	21	13	0.538,0.6,0.683	0.0,0.0,0.519	0.434	2.13198e-07
4:18836921	ENSSSCG00000005997	COL14A1	4	18836921	C	T	-	G	A	missense_variant,splice_region_variant	rs334085594	7	8	14	5	5	5	0	0	5	11	9	5	0.583,0.615,0.737	0.0,0.0,0.5	0.479	0.000208251
15:128567129	ENSSSCG00000016244	COL4A4	15	128567129	G	A	-	C	T	synonymous_variant	rs320269813	4	3	6	3	3	6	0	0	3	15	11	0	0.571,0.5,0.5	0.0,0.0,1.0	0.19	0.00429301
13:89987893	ENSSSCG00000011705	COMMD2	13	89987893	G	A	-	C	T	synonymous_variant	rs318435440	5	2	9	0	0	0	5	7	5	0	1	5	1.0,1.0,1.0	1.0,0.875,0.5	0.208	0.0484831
11:47571168	ENSSSCG00000009464	COMMD6	11	47571168	G	T	-	C	A	synonymous_variant	rs331641609	2	4	8	4	6	10	8	8	15	10	0	0	0.333,0.4,0.444	0.444,1.0,1.0	-0.422	0.0107179
4:90191336	ENSSSCG00000006386	COPA	4	90191336	C	T	+	C	T	3_prime_UTR_variant	rs328856063	16	5	20	1	16	0	13	3	5	0	21	19	0.941,0.238,1.0	1.0,0.125,0.208	0.282	0.000549767
4:90191369	ENSSSCG00000006386	COPA	4	90191369	G	T	+	G	T	3_prime_UTR_variant	rs711234135	17	1	19	1	17	0	9	4	5	0	17	16	0.944,0.056,1.0	1.0,0.19,0.238	0.19	0.00491302
13:89088388	ENSSSCG00000011694	CPB1	13	89088388	A	G	+	A	G	3_prime_UTR_variant	rs346256861	4	5	3	6	0	7	0	0	0	1	8	11	0.4,1.0,0.3	0.0,0.0,0.0	0.567	0.000705594
8:10469920	ENSSSCG00000038410	CPEB2	8	10469920	T	C	+	T	C	3_prime_UTR_variant	rs337601604	10	11	14	7	13	24	0	0	16	27	40	15	0.588,0.458,0.368	0.0,0.0,0.516	0.3	0.000371477
13:160346420	ENSSSCG00000011978	CPOX	13	160346420	T	C	+	T	C	3_prime_UTR_variant	rs329707672	9	8	17	12	7	25	7	0	0	0	25	25	0.429,0.533,0.405	1.0,0.0,0.0	0.122	0.000466897
3:52974009	ENSSSCG00000008166	CREG2	3	52974009	G	T	+	G	T	3_prime_UTR_variant	rs337358381	6	6	14	13	6	9	5	28	15	1	0	18	0.316,0.5,0.609	0.833,1.0,0.455	-0.288	0.0281256
7:43882885	ENSSSCG00000001739	CRISP1	7	43882885	C	T	-	G	A	3_prime_UTR_variant	rs336277774	10	4	15	0	0	0	5	6	7	1	4	0	1.0,1.0,1.0	0.833,0.6,1.0	0.189	0.0232687
7:43757067	ENSSSCG00000001736	CRISP2	7	43757067	A	G	-	T	C	synonymous_variant	rs80886473	3	5	17	0	0	0	4	3	11	0	9	0	1.0,1.0,1.0	1.0,0.25,1.0	0.25	0.0034777
4:90801224	ENSSSCG00000006403	CRP	4	90801224	T	C	+	T	C	3_prime_UTR_variant	rs693961338	5	4	14	4	4	6	1	5	4	21	4	11	0.556,0.5,0.7	0.045,0.556,0.267	0.296	0.00125225
13:19038350	ENSSSCG00000039054	CRTAP	13	19038350	T	C	+	T	C	3_prime_UTR_variant	rs1109471452	10	12	23	22	11	34	19	23	64	0	30	0	0.313,0.522,0.404	1.0,0.434,1.0	-0.399	3.34366e-08
6:28235348	ENSSSCG00000024253	CTCF	6	28235348	A	G	+	A	G	synonymous_variant	rs336100339	13	17	21	0	0	0	0	1	3	10	5	1	1.0,1.0,1.0	0.0,0.167,0.75	0.694	5.78736e-11
1:31674136	ENSSSCG00000004192	CTGF	1	31674136	A	G	+	A	G	5_prime_UTR_variant	rs790335874	0	0	0	31	41	61	3	19	56	4	20	0	0.0,0.0,0.0	0.429,0.487,1.0	-0.639	0
1:31674239	ENSSSCG00000004192	CTGF	1	31674239	T	A	+	T	A	5_prime_UTR_variant	rs321622594	28	10	24	21	20	33	0	18	0	10	27	57	0.571,0.333,0.421	0.0,0.4,0.0	0.309	7.18507e-06
2:48697230	ENSSSCG00000013406	CTR9	2	48697230	A	G	-	T	C	3_prime_UTR_variant	rs81358985	0	1	0	2	3	19	3	3	4	0	8	11	0.0,0.25,0.0	1.0,0.273,0.267	-0.43	0.0157466
9:21750118	ENSSSCG00000014924	CTSC	9	21750118	A	G	+,-			3_prime_UTR_variant	rs338445529	6	7	10	0	0	0	0	5	8	10	0	0	1.0,1.0,1.0	0.0,1.0,1.0	0.333	0.00100616
1:123574852	ENSSSCG00000040204	CTXN2	1	123574852	A	C	-	T	G	3_prime_UTR_variant	rs320309534	0	2	0	7	2	16	6	5	4	0	9	8	0.0,0.5,0.0	1.0,0.357,0.333	-0.397	0.00333474
6:34062279	ENSSSCG00000040286	CYLD	6	34062279	G	A	-	C	T	3_prime_UTR_variant	rs338721213	21	23	34	0	0	0	8	52	27	14	0	0	1.0,1.0,1.0	0.364,1.0,1.0	0.212	0.000868265
15:106672428	ENSSSCG00000016118	CYP20A1	15	106672428	C	T	+	C	T	synonymous_variant	rs693563174	1	3	0	6	0	9	9	8	5	0	0	5	0.143,1.0,0.0	1.0,1.0,0.5	-0.452	0.000388454
15:106762385	ENSSSCG00000016118	CYP20A1	15	106762385	G	A	+	G	A	3_prime_UTR_variant	NA	1	6	0	11	14	31	5	6	3	6	1	8	0.083,0.3,0.0	0.455,0.857,0.273	-0.4	0.00107167
4:74363322	ENSSSCG00000006238	CYP7A1	4	74363322	G	A	+	G	A	5_prime_UTR_variant	rs338902548	6	7	3	1	0	1	0	5	2	11	0	0	0.857,1.0,0.75	0.0,1.0,1.0	0.202	0.0080796
4:74363341	ENSSSCG00000006238	CYP7A1	4	74363341	A	G	+	A	G	5_prime_UTR_variant	rs320377603	5	7	4	1	0	3	0	4	3	14	0	0	0.833,1.0,0.571	0.0,1.0,1.0	0.135	0.0113731
4:69802236	ENSSSCG00000022092	CYP7B1	4	69802236	A	G	+,-			synonymous_variant	rs338842672	12	10	7	10	0	10	1	16	22	0	0	0	0.545,1.0,0.412	1.0,1.0,1.0	-0.348	6.87335e-06
16:24521422	ENSSSCG00000016857	DAB2	16	24521422	T	G	-	A	C	3_prime_UTR_variant	NA	4	8	12	0	2	0	1	0	0	4	24	34	1.0,0.8,1.0	0.2,0.0,0.0	0.867	0
16:24521468	ENSSSCG00000016857	DAB2	16	24521468	T	C	-	A	G	3_prime_UTR_variant	NA	19	14	21	0	0	0	6	11	0	0	11	38	1.0,1.0,1.0	1.0,0.5,0.0	0.5	0
16:24521963	ENSSSCG00000016857	DAB2	16	24521963	T	C	-	A	G	3_prime_UTR_variant	NA	18	30	28	0	0	0	9	1	0	0	10	29	1.0,1.0,1.0	1.0,0.091,0.0	0.636	0
16:24521975	ENSSSCG00000016857	DAB2	16	24521975	C	T	-	G	A	3_prime_UTR_variant	NA	18	28	24	0	0	0	8	1	0	0	9	29	1.0,1.0,1.0	1.0,0.1,0.0	0.633	0
16:24522007	ENSSSCG00000016857	DAB2	16	24522007	A	T	-	T	A	3_prime_UTR_variant	NA	11	8	9	0	0	2	4	0	0	0	8	31	1.0,1.0,0.818	1.0,0.0,0.0	0.606	5.72738e-12
13:78954539	ENSSSCG00000031098	DBR1	13	78954539	C	T	-	G	A	3_prime_UTR_variant	NA	5	3	4	18	9	25	1	1	5	24	42	67	0.217,0.25,0.138	0.04,0.023,0.069	0.158	0.0117377
11:11889356	ENSSSCG00000033919	DCLK1	11	11889356	A	C	-	T	G	3_prime_UTR_variant	NA	5	8	5	4	6	15	10	0	2	36	12	4	0.556,0.571,0.25	0.217,0.0,0.333	0.275	0.0317403
9:33677561	ENSSSCG00000014989	DCUN1D5	9	33677561	C	A	-	G	T	3_prime_UTR_variant	rs345586850	10	11	25	0	0	0	41	21	10	0	0	9	1.0,1.0,1.0	1.0,1.0,0.526	0.158	0.0262503
17:34966838	ENSSSCG00000034080	DEFB128	17	34966838	T	C	+	T	C	3_prime_UTR_variant	rs323356277	24	7	24	0	0	0	4	9	0	3	2	4	1.0,1.0,1.0	0.571,0.818,0.0	0.537	2.14899e-05
17:34966886	ENSSSCG00000034080	DEFB128	17	34966886	G	C	+	G	C	3_prime_UTR_variant	rs327401674	13	5	13	0	1	0	1	4	0	3	1	7	1.0,0.833,1.0	0.25,0.8,0.0	0.594	1.8822e-05
9:17577938	ENSSSCG00000014904	DLG2	9	17577938	A	C	-	T	G	3_prime_UTR_variant	rs325607419	32	7	31	3	11	4	18	13	6	2	16	21	0.914,0.389,0.886	0.9,0.448,0.222	0.206	0.000293713
9:18079164	ENSSSCG00000014904	DLG2	9	18079164	C	T	-	G	A	synonymous_variant	rs333901966	17	11	11	0	0	0	0	0	6	9	4	3	1.0,1.0,1.0	0.0,0.0,0.667	0.778	7.81251e-09
2:87863017	ENSSSCG00000014110	DMGDH	2	87863017	C	A	-	G	T	5_prime_UTR_variant	rs326308291	2	25	0	36	0	39	4	7	19	3	25	0	0.053,1.0,0.0	0.571,0.219,1.0	-0.246	0.00693651
2:87863064	ENSSSCG00000014110	DMGDH	2	87863064	C	T	-	G	A	5_prime_UTR_variant	rs791419776	38	10	26	4	14	5	6	20	7	5	16	38	0.905,0.417,0.839	0.545,0.556,0.156	0.301	3.65187e-07
14:71579393	ENSSSCG00000010240	DNA2	14	71579393	T	C	-	A	G	missense_variant	rs327104720	14	15	15	7	13	11	7	0	9	17	24	7	0.667,0.536,0.577	0.292,0.0,0.563	0.308	0.000460709
14:71579478	ENSSSCG00000010240	DNA2	14	71579478	C	T	-	G	A	synonymous_variant	rs338264205	7	7	15	0	2	1	10	0	2	4	2	4	1.0,0.778,0.938	0.714,0.0,0.333	0.556	0.0115649
18:36578923	ENSSSCG00000016653	DNAJB9	18	36578923	G	T	-	C	A	3_prime_UTR_variant	NA	3	3	7	6	5	18	0	7	6	5	37	51	0.333,0.375,0.28	0.0,0.159,0.105	0.241	0.0318727
18:36579040	ENSSSCG00000016653	DNAJB9	18	36579040	C	T	-	G	A	3_prime_UTR_variant	rs331288948	7	3	23	0	1	0	0	20	7	1	0	10	1.0,0.75,1.0	0.0,1.0,0.412	0.446	0.00887582
15:121391649	ENSSSCG00000016220	DNPEP	15	121391649	G	T	-	C	A	3_prime_UTR_variant	rs80993820	0	3	0	11	3	18	10	14	13	24	14	10	0.0,0.5,0.0	0.294,0.5,0.565	-0.286	0.000657583
15:121391729	ENSSSCG00000016220	DNPEP	15	121391729	A	T	-	T	A	3_prime_UTR_variant	rs326056671	1	4	0	8	10	9	6	7	4	4	3	2	0.111,0.286,0.0	0.6,0.7,0.667	-0.523	0.000761009
18:38903796	ENSSSCG00000027063	DPY19L1	18	38903796	A	G	+	A	G	3_prime_UTR_variant	rs341800583	0	0	0	11	13	33	3	5	11	0	14	0	0.0,0.0,0.0	1.0,0.263,1.0	-0.754	1.32656e-09
14:10471339	ENSSSCG00000030130	DPYSL2	14	10471339	C	T	+	C	T	missense_variant	rs701023206	4	2	5	3	1	5	6	7	7	0	0	0	0.571,0.667,0.5	1.0,1.0,1.0	-0.421	0.00197128
14:10543757	ENSSSCG00000030130	DPYSL2	14	10543757	A	T	+	A	T	3_prime_UTR_variant	rs1111702741	3	1	4	14	20	15	4	9	5	1	2	22	0.176,0.048,0.211	0.8,0.818,0.185	-0.456	0.00819715
6:115041981	ENSSSCG00000003726	DSC1	6	115041981	C	T	-	G	A	3_prime_UTR_variant	rs329413644	21	4	20	0	2	0	0	5	0	11	4	12	1.0,0.667,1.0	0.0,0.556,0.0	0.704	3.61546e-12
6:114982326	ENSSSCG00000024800	DSC3	6	114982326	T	A	-	A	T	3_prime_UTR_variant	rs332229673	15	6	38	0	10	0	0	4	0	41	13	34	1.0,0.375,1.0	0.0,0.235,0.0	0.713	0
6:114982376	ENSSSCG00000024800	DSC3	6	114982376	A	C	-	T	G	3_prime_UTR_variant	rs322642735	16	7	25	0	12	0	0	7	0	34	14	34	1.0,0.368,1.0	0.0,0.333,0.0	0.678	0
6:115447647	ENSSSCG00000022739	DSG2	6	115447647	A	G	+,-			non_coding_transcript_exon_variant	rs318970505	6	3	8	0	3	0	0	0	0	14	3	3	1.0,0.5,1.0	0.0,0.0,0.0	0.833	2.05186e-07
6:159349632	ENSSSCG00000003854	ECHDC2	6	159349632	T	C	+,-			3_prime_UTR_variant	rs81223083	10	11	8	0	0	0	6	8	16	10	0	2	1.0,1.0,1.0	0.375,1.0,0.889	0.245	0.00244045
3:23927073	ENSSSCG00000007839	EEF2K	3	23927073	G	T	-	C	A	synonymous_variant	rs330022569	13	13	18	0	0	0	7	27	13	0	37	0	1.0,1.0,1.0	1.0,0.422,1.0	0.193	6.09075e-08
17:36491539	ENSSSCG00000034812	EFCAB8	17	36491539	A	T	+	A	T	3_prime_UTR_variant	rs330780946	6	7	5	0	0	0	2	19	7	7	43	10	1.0,1.0,1.0	0.222,0.306,0.412	0.687	4.00196e-07
17:36491599	ENSSSCG00000034812	EFCAB8	17	36491599	C	T	+	C	T	3_prime_UTR_variant	rs340587052	9	9	7	0	0	0	4	20	7	9	36	10	1.0,1.0,1.0	0.308,0.357,0.412	0.641	2.15182e-08
17:36491662	ENSSSCG00000034812	EFCAB8	17	36491662	G	A	+	G	A	3_prime_UTR_variant	rs322275248	10	14	20	0	0	0	3	28	13	11	69	18	1.0,1.0,1.0	0.214,0.289,0.419	0.693	0
2:112536747	ENSSSCG00000036520	EFNA5	2	112536747	T	C	-	A	G	3_prime_UTR_variant	NA	6	6	11	21	16	19	0	0	4	3	12	25	0.222,0.273,0.367	0.0,0.0,0.138	0.241	0.0249607
2:112536770	ENSSSCG00000036520	EFNA5	2	112536770	G	A	-	C	T	3_prime_UTR_variant	rs792673108	33	13	61	10	9	11	24	31	38	0	6	4	0.767,0.591,0.847	1.0,0.838,0.905	-0.179	0.0326489
7:91108068	ENSSSCG00000033295	EIF2S1	7	91108068	T	C	+	T	C	3_prime_UTR_variant	rs328342797	4	5	9	6	2	9	0	5	0	5	5	9	0.4,0.714,0.5	0.0,0.5,0.0	0.371	0.049239
4:29343665	ENSSSCG00000006033	EIF3E	4	29343665	T	C	+	T	C	3_prime_UTR_variant	rs319947077	18	8	11	3	7	0	4	0	16	12	7	0	0.857,0.533,1.0	0.25,0.0,1.0	0.38	0.0258144
13:53084027	ENSSSCG00000011516	EIF4E3	13	53084027	G	C	-	C	G	3_prime_UTR_variant	rs335453560	9	9	16	0	0	0	7	9	9	5	0	6	1.0,1.0,1.0	0.583,1.0,0.6	0.272	0.000939463
13:53084103	ENSSSCG00000011516	EIF4E3	13	53084103	G	A	-	C	T	3_prime_UTR_variant	rs338044835	17	22	24	0	0	0	15	21	14	8	0	6	1.0,1.0,1.0	0.652,1.0,0.7	0.216	0.00015042
13:53085290	ENSSSCG00000011516	EIF4E3	13	53085290	A	G	-	T	C	3_prime_UTR_variant	rs341794088	18	18	37	0	0	0	6	75	18	3	0	34	1.0,1.0,1.0	0.667,1.0,0.346	0.329	2.01797e-07
13:53085403	ENSSSCG00000011516	EIF4E3	13	53085403	A	T	-	T	A	3_prime_UTR_variant	rs323940355	37	29	52	0	0	1	5	46	52	8	66	83	1.0,1.0,0.981	0.385,0.411,0.385	0.6	0
11:25896447	ENSSSCG00000009440	ELF1	11	25896447	T	G	+	T	G	3_prime_UTR_variant	rs321657151	5	10	11	2	0	5	0	8	3	37	9	4	0.714,1.0,0.688	0.0,0.471,0.429	0.501	1.98503e-07
8:112187547	ENSSSCG00000036236	ELOVL6	8	112187547	A	G	+	A	G	3_prime_UTR_variant	NA	7	0	13	9	20	14	8	12	16	6	0	0	0.438,0.0,0.481	0.571,1.0,1.0	-0.551	5.54182e-07
13:30329674	ENSSSCG00000011336	ELP6	13	30329674	G	A	-	C	T	3_prime_UTR_variant	rs789765971	3	8	18	0	4	0	17	11	8	11	9	0	1.0,0.667,1.0	0.607,0.55,1.0	0.17	0.0384285
7:110553675	ENSSSCG00000002427	EML5	7	110553675	A	G	-	T	C	synonymous_variant	rs345056502	6	6	14	0	0	0	0	7	3	5	0	3	1.0,1.0,1.0	0.0,1.0,0.5	0.5	0.000910231
3:86330248	ENSSSCG00000026559	EML6	3	86330248	A	C	-	T	G	synonymous_variant	rs322659685	19	7	8	0	0	0	7	9	9	5	0	0	1.0,1.0,1.0	0.583,1.0,1.0	0.139	0.0313076
9:27162648	ENSSSCG00000014965	ENDOD1	9	27162648	C	T	+	C	T	3_prime_UTR_variant	rs1109007996	15	16	25	0	0	0	0	18	11	16	0	0	1.0,1.0,1.0	0.0,1.0,1.0	0.333	3.40033e-06
9:27162658	ENSSSCG00000014965	ENDOD1	9	27162658	G	A	+	G	A	3_prime_UTR_variant	rs1109539914	8	12	16	0	0	0	0	12	6	16	0	0	1.0,1.0,1.0	0.0,1.0,1.0	0.333	6.90765e-06
13:14216371	ENSSSCG00000040057	EOMES	13	14216371	T	C	-	A	G	5_prime_UTR_variant	NA	6	3	9	2	2	0	1	3	0	4	11	8	0.75,0.6,1.0	0.2,0.214,0.0	0.645	2.62473e-05
2:117501840	ENSSSCG00000029860	EPB41L4A	2	117501840	T	C	+	T	C	3_prime_UTR_variant	rs327941628	5	3	9	2	8	0	3	16	7	0	0	0	0.714,0.273,1.0	1.0,1.0,1.0	-0.338	0.00141525
2:117501866	ENSSSCG00000029860	EPB41L4A	2	117501866	T	C	+	T	C	3_prime_UTR_variant	rs337001613	2	4	0	11	16	9	3	5	7	1	13	10	0.154,0.2,0.0	0.75,0.278,0.412	-0.362	0.0396251
2:117504168	ENSSSCG00000029860	EPB41L4A	2	117504168	A	G	+	A	G	3_prime_UTR_variant	rs329837816	5	3	2	3	2	5	9	4	7	0	0	0	0.625,0.6,0.286	1.0,1.0,1.0	-0.496	0.000834541
10:6710898	ENSSSCG00000010814	ESRRG	10	6710898	C	T	-	G	A	3_prime_UTR_variant	rs706638787	5	6	14	3	5	5	0	12	10	25	5	5	0.625,0.545,0.737	0.0,0.706,0.667	0.178	0.0304271
3:67731404	ENSSSCG00000035958	EVA1A	3	67731404	A	G	+	A	G	3_prime_UTR_variant	rs1112863913	14	3	17	0	1	0	0	6	5	10	11	6	1.0,0.75,1.0	0.0,0.353,0.455	0.648	8.24968e-09
3:67733870	ENSSSCG00000035958	EVA1A	3	67733870	T	C	+	T	C	3_prime_UTR_variant	rs1107992892	13	7	16	1	6	0	0	7	10	1	2	10	0.929,0.538,1.0	0.0,0.778,0.5	0.396	0.0369286
18:15110319	ENSSSCG00000016543	EXOC4	18	15110319	C	T	-	G	A	3_prime_UTR_variant	rs329815515	4	6	7	6	9	10	0	0	0	3	9	10	0.4,0.4,0.412	0.0,0.0,0.0	0.404	0.000694777
18:15110369	ENSSSCG00000016543	EXOC4	18	15110369	C	T	-	G	A	3_prime_UTR_variant	rs343821994	6	5	8	7	8	11	0	0	0	3	17	13	0.462,0.385,0.421	0.0,0.0,0.0	0.422	2.3157e-05
17:49245992	ENSSSCG00000007453	EYA2	17	49245992	T	C	+	T	C	3_prime_UTR_variant	NA	4	7	9	3	7	5	0	7	3	17	12	10	0.571,0.5,0.643	0.0,0.368,0.231	0.372	0.00322756
17:49245993	ENSSSCG00000007453	EYA2	17	49245993	G	A	+	G	A	3_prime_UTR_variant	NA	4	7	9	3	6	6	0	9	3	17	13	10	0.571,0.538,0.6	0.0,0.409,0.231	0.357	0.00646052
1:30502014	ENSSSCG00000034139	EYA4	1	30502014	T	C	-	A	G	5_prime_UTR_variant	rs332805561	0	0	0	6	5	4	5	3	5	8	2	6	0.0,0.0,0.0	0.385,0.6,0.455	-0.48	0.00374416
2:12250328	ENSSSCG00000033703	FAM111A	2	12250328	C	A	-	G	T	3_prime_UTR_variant	rs323415821	5	5	9	10	4	9	9	0	0	5	28	20	0.333,0.556,0.5	0.643,0.0,0.0	0.249	0.00337329
2:12250399	ENSSSCG00000033703	FAM111A	2	12250399	T	A	-	A	T	3_prime_UTR_variant	NA	6	7	17	6	8	10	8	0	4	5	19	7	0.5,0.467,0.63	0.615,0.0,0.364	0.206	0.0217503
9:53356200	ENSSSCG00000025806	FAM118B	9	53356200	T	C	+,-			3_prime_UTR_variant	rs1110515387	4	0	12	10	22	31	25	5	12	0	18	15	0.286,0.0,0.279	1.0,0.217,0.444	-0.366	4.81764e-05
14:125193086	ENSSSCG00000010652	FAM160B1	14	125193086	A	C	+	A	C	3_prime_UTR_variant	rs708864133	4	12	14	24	9	35	8	0	7	20	38	42	0.143,0.571,0.286	0.286,0.0,0.143	0.19	0.00782718
14:125193090	ENSSSCG00000010652	FAM160B1	14	125193090	C	T	+	C	T	3_prime_UTR_variant	rs339153793	4	12	20	8	6	16	10	0	8	9	24	21	0.333,0.667,0.556	0.526,0.0,0.276	0.251	0.00221054
2:123466316	ENSSSCG00000014228	FAM170A	2	123466316	C	G	+	C	G	3_prime_UTR_variant	rs332302083	11	9	16	11	12	24	5	80	45	8	0	28	0.5,0.429,0.4	0.385,1.0,0.616	-0.224	1.12115e-06
8:12639907	ENSSSCG00000026232	FAM184B	8	12639907	G	A	-	C	T	synonymous_variant	rs320233843	15	5	18	0	9	0	2	5	10	6	26	14	1.0,0.357,1.0	0.25,0.161,0.417	0.51	3.08658e-07
1:222717352	ENSSSCG00000005249	FAM189A2	1	222717352	C	T	+	C	T	missense_variant	rs330491653	9	7	17	6	9	14	5	0	8	7	21	8	0.6,0.438,0.548	0.417,0.0,0.5	0.223	0.0165373
2:102067455	ENSSSCG00000026175	FAM81B	2	102067455	A	T	+	A	T	3_prime_UTR_variant	rs320270893	17	12	12	21	13	18	0	8	6	40	7	9	0.447,0.48,0.4	0.0,0.533,0.4	0.131	0.00541986
4:15640842	ENSSSCG00000024424	FAM91A1	4	15640842	A	G	-	T	C	3_prime_UTR_variant	rs338955007	8	3	4	1	2	0	7	0	4	0	13	0	0.889,0.6,1.0	1.0,0.0,1.0	0.163	0.0395321
7:3626322	ENSSSCG00000038717	FARS2	7	3626322	T	C	+	T	C	3_prime_UTR_variant	rs334422154	4	5	12	1	0	0	12	47	9	25	0	0	0.8,1.0,1.0	0.324,1.0,1.0	0.159	0.0396858
1:66231126	ENSSSCG00000004349	FAXC	1	66231126	T	A	-	A	T	3_prime_UTR_variant	rs321368188	7	21	7	2	0	1	9	7	21	10	8	0	0.778,1.0,0.875	0.474,0.467,1.0	0.237	0.0137735
1:123101796	ENSSSCG00000004658	FBN1	1	123101796	C	T	+	C	T	5_prime_UTR_variant	NA	2	1	0	166	75	135	11	6	14	47	99	103	0.012,0.013,0.0	0.19,0.057,0.12	-0.114	3.28222e-08
1:123101808	ENSSSCG00000004658	FBN1	1	123101808	A	T	+	A	T	5_prime_UTR_variant	NA	2	7	2	160	60	119	19	12	9	23	77	95	0.012,0.104,0.017	0.452,0.135,0.087	-0.18	1.58268e-07
1:65872272	ENSSSCG00000004347	FBXL4	1	65872272	C	T	-	G	A	3_prime_UTR_variant	rs341513330	4	6	11	0	0	0	9	4	7	4	6	0	1.0,1.0,1.0	0.692,0.4,1.0	0.303	0.0058319
1:65872407	ENSSSCG00000004347	FBXL4	1	65872407	C	T	-	G	A	3_prime_UTR_variant	rs334359322	6	12	13	0	0	0	13	8	12	9	8	0	1.0,1.0,1.0	0.591,0.5,1.0	0.303	0.000314792
14:12251254	ENSSSCG00000009678	FBXO16	14	12251254	G	A	-	C	T	synonymous_variant	rs341614458	6	4	14	0	0	0	0	5	3	9	0	6	1.0,1.0,1.0	0.0,1.0,0.333	0.556	5.83453e-06
7:56145709	ENSSSCG00000027457	FBXO22	7	56145709	G	A	+	G	A	3_prime_UTR_variant	rs1108735755	9	7	3	13	5	7	0	2	0	11	10	4	0.409,0.583,0.3	0.0,0.167,0.0	0.375	0.00413666
1:19891527	ENSSSCG00000004121	FBXO30	1	19891527	G	A	+	G	A	3_prime_UTR_variant	rs80923730	12	4	20	1	5	0	0	7	3	8	1	3	0.923,0.444,1.0	0.0,0.875,0.5	0.331	0.00492157
1:19893167	ENSSSCG00000004121	FBXO30	1	19893167	T	A	+	T	A	3_prime_UTR_variant	rs345951794	0	0	0	9	14	16	31	20	14	0	5	8	0.0,0.0,0.0	1.0,0.8,0.636	-0.812	0
16:26721124	ENSSSCG00000016865	FBXO4	16	26721124	G	A	+	G	A	3_prime_UTR_variant	rs338073815	26	16	26	27	19	38	17	0	7	26	39	10	0.491,0.457,0.406	0.395,0.0,0.412	0.182	0.00436512
6:71765400	ENSSSCG00000003420	FBXO6	6	71765400	A	C	+	A	C	5_prime_UTR_variant	rs692348075	3	4	5	0	3	1	0	0	0	3	14	6	1.0,0.571,0.833	0.0,0.0,0.0	0.802	4.59213e-06
6:71765450	ENSSSCG00000003420	FBXO6	6	71765450	C	A	+	C	A	5_prime_UTR_variant	rs327405309	4	4	5	0	2	0	0	0	0	1	13	1	1.0,0.667,1.0	0.0,0.0,0.0	0.889	8.55116e-06
8:11186565	ENSSSCG00000008741	FGFBP1	8	11186565	C	T	-	G	A	3_prime_UTR_variant	rs345273005	6	3	8	0	2	5	4	2	0	6	4	4	1.0,0.6,0.615	0.4,0.333,0.0	0.494	0.0253407
17:5556348	ENSSSCG00000035335	FGL1	17	5556348	A	G	-	T	C	synonymous_variant	rs81215251	12	3	11	1	3	0	9	8	2	10	1	4	0.923,0.5,1.0	0.474,0.889,0.333	0.242	0.0231482
17:5577633	ENSSSCG00000035335	FGL1	17	5577633	A	C	-	T	G	5_prime_UTR_variant	rs332326425	0	0	0	4	2	13	6	3	5	3	8	4	0.0,0.0,0.0	0.667,0.273,0.556	-0.498	0.000640148
6:120473107	ENSSSCG00000027935	FHOD3	6	120473107	T	C	+	T	C	synonymous_variant	rs1110506012	3	0	10	7	9	10	12	10	6	0	0	6	0.3,0.0,0.5	1.0,1.0,0.5	-0.567	0.000192858
6:120473123	ENSSSCG00000027935	FHOD3	6	120473123	G	A	+	G	A	missense_variant	rs1111371463	5	0	11	7	6	17	15	12	8	0	0	8	0.417,0.0,0.393	1.0,1.0,0.5	-0.563	7.74094e-05
1:253852878	ENSSSCG00000005477	FKBP15	1	253852878	T	C	-	A	G	missense_variant	rs694509473	3	3	12	6	6	8	0	10	6	1	0	0	0.333,0.333,0.6	0.0,1.0,1.0	-0.244	0.00288456
15:117668047	ENSSSCG00000016174	FN1	15	117668047	A	G	-	T	C	synonymous_variant	rs81213767	17	5	19	1	19	0	12	49	48	0	0	0	0.944,0.208,1.0	1.0,1.0,1.0	-0.282	3.01537e-09
1:202041894	ENSSSCG00000028406	FOCAD	1	202041894	G	A	-	C	T	synonymous_variant	rs333145981	6	9	13	4	2	5	0	3	7	14	0	1	0.6,0.818,0.722	0.0,1.0,0.875	0.088	0.038044
13:52351422	ENSSSCG00000027675	FOXP1	13	52351422	G	T	-	C	A	3_prime_UTR_variant	rs325292599	20	21	35	0	0	1	18	11	26	0	7	0	1.0,1.0,0.972	1.0,0.611,1.0	0.12	0.0340712
1:207735724	ENSSSCG00000039025	FREM1	1	207735724	G	A	+	G	A	missense_variant	rs324832914	21	34	30	25	0	27	20	40	20	0	0	17	0.457,1.0,0.526	1.0,1.0,0.541	-0.186	0.00321452
10:48046587	ENSSSCG00000011056	FRMD4A	10	48046587	A	G	+	A	G	3_prime_UTR_variant	rs324112500	4	3	7	4	0	5	0	0	0	0	14	10	0.5,1.0,0.583	NA,0.0,0.0	0.694	1.78305e-05
10:48048261	ENSSSCG00000011056	FRMD4A	10	48048261	A	G	+	A	G	3_prime_UTR_variant	rs322596525	11	19	15	9	0	11	1	0	0	0	22	26	0.55,1.0,0.577	1.0,0.0,0.0	0.376	4.35581e-13
13:50603578	ENSSSCG00000011511	FRMD4B	13	50603578	G	A	-	C	T	3_prime_UTR_variant	rs332171679	9	8	28	0	0	0	28	8	18	0	7	0	1.0,1.0,1.0	1.0,0.533,1.0	0.156	0.0308994
16:71236414	ENSSSCG00000035676	G3BP1	16	71236414	A	T	-	T	A	3_prime_UTR_variant	rs333616981	35	60	41	26	0	54	0	64	57	51	68	51	0.574,1.0,0.432	0.0,0.485,0.528	0.331	2.31438e-05
16:71245579	ENSSSCG00000035676	G3BP1	16	71245579	A	C	-	T	G	3_prime_UTR_variant	rs708532746	3	0	7	13	30	13	5	22	18	0	47	41	0.188,0.0,0.35	1.0,0.319,0.305	-0.362	0.0160344
16:71246883	ENSSSCG00000035676	G3BP1	16	71246883	T	G	-	A	C	3_prime_UTR_variant	rs329396863	14	14	13	8	0	9	0	25	17	18	25	30	0.636,1.0,0.591	0.0,0.5,0.362	0.455	0.00018724
6:12122063	ENSSSCG00000002707	GABARAPL2	6	12122063	T	A	-	A	T	3_prime_UTR_variant	rs788614026	9	6	12	0	0	0	2	6	6	8	0	0	1.0,1.0,1.0	0.2,1.0,1.0	0.267	0.00215054
1:57222330	ENSSSCG00000024249	GABRR2	1	57222330	T	C	-	A	G	3_prime_UTR_variant	rs319885593	14	5	16	7	6	14	7	14	31	0	0	0	0.667,0.455,0.533	1.0,1.0,1.0	-0.448	3.68053e-08
1:57222663	ENSSSCG00000024249	GABRR2	1	57222663	T	A	-	A	T	3_prime_UTR_variant	rs330043141	8	7	10	10	8	19	0	3	9	43	9	0	0.444,0.467,0.345	0.0,0.25,1.0	0.002	0.0258789
1:57332535	ENSSSCG00000024249	GABRR2	1	57332535	G	C	-	C	G	5_prime_UTR_variant	rs324439748	2	5	0	17	11	22	11	6	12	0	12	9	0.105,0.313,0.0	1.0,0.333,0.571	-0.496	6.83159e-06
8:17012003	ENSSSCG00000008754	GBA3	8	17012003	C	T	+	C	T	3_prime_UTR_variant	rs339098352	4	3	4	0	5	0	0	1	0	8	0	54	1.0,0.375,1.0	0.0,1.0,0.0	0.458	1.02966e-07
8:17012159	ENSSSCG00000008754	GBA3	8	17012159	A	G	+	A	G	3_prime_UTR_variant	rs331041489	4	3	3	0	5	0	0	4	0	10	1	24	1.0,0.375,1.0	0.0,0.8,0.0	0.525	0.00051096
8:17013338	ENSSSCG00000008754	GBA3	8	17013338	C	T	+	C	T	3_prime_UTR_variant	rs335888377	6	5	16	1	21	0	0	5	0	8	0	41	0.857,0.192,1.0	0.0,1.0,0.0	0.35	5.12834e-06
3:120075987	ENSSSCG00000008613	GEN1	3	120075987	A	G	-	T	C	missense_variant	rs324659181	14	0	18	17	21	11	13	16	15	0	0	0	0.452,0.0,0.621	1.0,1.0,1.0	-0.643	8.08503e-12
6:135133864	ENSSSCG00000035582	GIPC2	6	135133864	A	C	-	T	G	3_prime_UTR_variant	rs324452958	3	3	5	9	3	4	12	4	8	0	3	0	0.25,0.5,0.556	1.0,0.571,1.0	-0.422	0.0012189
14:41049211	ENSSSCG00000009925	GIT2	14	41049211	A	T	+	A	T	3_prime_UTR_variant	rs327653647	6	8	7	6	0	8	2	5	4	2	9	14	0.5,1.0,0.467	0.5,0.357,0.222	0.296	0.0390823
1:40989476	ENSSSCG00000004241	GJA1	1	40989476	A	G	-	T	C	3_prime_UTR_variant	rs338542907	0	0	0	23	42	55	13	8	10	18	13	24	0.0,0.0,0.0	0.419,0.381,0.294	-0.365	2.00111e-12
4:124774796	ENSSSCG00000006904	GLMN	4	124774796	A	G	+	A	G	5_prime_UTR_variant	rs322109081	11	5	8	0	0	0	3	9	10	11	0	0	1.0,1.0,1.0	0.214,1.0,1.0	0.262	0.0029472
4:124789737	ENSSSCG00000006904	GLMN	4	124789737	A	G	+	A	G	synonymous_variant	rs341011509	6	13	26	0	0	0	5	11	24	10	0	0	1.0,1.0,1.0	0.333,1.0,1.0	0.222	0.0028063
9:123750664	ENSSSCG00000015545	GLUL	9	123750664	A	G	-	T	C	3_prime_UTR_variant	rs325431143	9	20	14	0	0	0	6	6	14	0	15	0	1.0,1.0,1.0	1.0,0.286,1.0	0.238	2.63245e-05
9:123750709	ENSSSCG00000015545	GLUL	9	123750709	A	G	-	T	C	3_prime_UTR_variant	rs320244543	11	0	12	0	19	0	9	8	13	0	7	0	1.0,0.0,1.0	1.0,0.533,1.0	-0.178	0.0382157
16:71740953	ENSSSCG00000017087	GM2A	16	71740953	G	C	-	C	G	3_prime_UTR_variant	rs324484475	11	10	22	0	4	0	0	3	5	9	4	4	1.0,0.714,1.0	0.0,0.429,0.556	0.577	3.47701e-06
7:19590003	ENSSSCG00000001095	GMNN	7	19590003	C	T	+,-			5_prime_UTR_variant	rs340420091	20	16	24	4	3	5	0	22	47	42	7	0	0.833,0.842,0.828	0.0,0.759,1.0	0.248	0.00165492
13:95816906	ENSSSCG00000028855	GMPS	13	95816906	T	G	+	T	G	3_prime_UTR_variant	rs340415025	14	6	23	18	17	22	13	0	0	25	33	37	0.438,0.261,0.511	0.342,0.0,0.0	0.289	5.73566e-06
13:95816908	ENSSSCG00000028855	GMPS	13	95816908	T	G	+	T	G	3_prime_UTR_variant	rs703188301	12	8	24	20	17	23	16	0	0	24	34	36	0.375,0.32,0.511	0.4,0.0,0.0	0.269	5.8714e-05
13:95817090	ENSSSCG00000028855	GMPS	13	95817090	T	C	+	T	C	3_prime_UTR_variant	rs340866122	4	9	14	10	6	11	5	0	0	6	15	11	0.286,0.6,0.56	0.455,0.0,0.0	0.33	0.00154541
1:230342330	ENSSSCG00000005284	GNA14	1	230342330	A	T	-	T	A	3_prime_UTR_variant	rs318440190	18	18	39	0	0	0	6	38	32	18	0	0	1.0,1.0,1.0	0.25,1.0,1.0	0.25	6.76049e-05
1:230342376	ENSSSCG00000005284	GNA14	1	230342376	T	A	-	A	T	3_prime_UTR_variant	rs326177455	5	10	9	0	0	0	2	7	9	6	0	0	1.0,1.0,1.0	0.25,1.0,1.0	0.25	0.0204745
1:230342421	ENSSSCG00000005284	GNA14	1	230342421	G	T	-	C	A	3_prime_UTR_variant	rs336652732	8	9	15	0	0	0	3	11	12	9	0	0	1.0,1.0,1.0	0.25,1.0,1.0	0.25	0.00418948
1:230342474	ENSSSCG00000005284	GNA14	1	230342474	A	C	-	T	G	3_prime_UTR_variant	rs793360191	3	11	13	0	0	2	15	18	12	21	0	0	1.0,1.0,0.867	0.417,1.0,1.0	0.15	0.019782
1:230342574	ENSSSCG00000005284	GNA14	1	230342574	A	G	-	T	C	3_prime_UTR_variant	rs320981115	20	29	38	0	0	0	17	80	43	34	0	0	1.0,1.0,1.0	0.333,1.0,1.0	0.222	2.90588e-06
1:230342611	ENSSSCG00000005284	GNA14	1	230342611	C	T	-	G	A	3_prime_UTR_variant	rs331994953	19	29	42	0	0	0	16	84	42	30	0	0	1.0,1.0,1.0	0.348,1.0,1.0	0.217	1.02882e-05
1:119537756	ENSSSCG00000004622	GNB5	1	119537756	G	A	+	G	A	5_prime_UTR_variant	rs322841815	11	4	10	2	3	0	3	0	6	7	28	0	0.846,0.571,1.0	0.3,0.0,1.0	0.373	1.21312e-06
13:22205539	ENSSSCG00000011243	GOLGA4	13	22205539	A	G	+	A	G	missense_variant	rs331699607	0	0	0	6	4	14	3	5	12	1	0	0	0.0,0.0,0.0	0.75,1.0,1.0	-0.917	2.54142e-10
13:22205543	ENSSSCG00000011243	GOLGA4	13	22205543	C	T	+	C	T	synonymous_variant	rs342146854	0	0	0	6	3	13	3	3	10	0	0	0	0.0,0.0,0.0	1.0,1.0,1.0	-1	1.54375e-09
10:7633437	ENSSSCG00000027207	GPATCH2	10	7633437	T	C	-	A	G	splice_region_variant,synonymous_variant	rs339469116	0	0	0	10	13	23	11	14	5	0	0	3	0.0,0.0,0.0	1.0,1.0,0.625	-0.875	0
13:18174278	ENSSSCG00000021977	GPD1L	13	18174278	T	G	+	T	G	3_prime_UTR_variant	NA	7	5	22	0	1	2	0	2	0	34	11	28	1.0,0.833,0.917	0.0,0.154,0.0	0.865	0
13:18174287	ENSSSCG00000021977	GPD1L	13	18174287	T	G	+	T	G	3_prime_UTR_variant	NA	8	9	20	9	4	11	0	6	0	43	17	27	0.471,0.692,0.645	0.0,0.261,0.0	0.516	8.7696e-12
13:18174289	ENSSSCG00000021977	GPD1L	13	18174289	G	T	+	G	T	3_prime_UTR_variant	rs1108339428	9	10	21	8	4	6	0	6	1	42	17	26	0.529,0.714,0.778	0.0,0.261,0.037	0.575	1.38247e-13
13:18174293	ENSSSCG00000021977	GPD1L	13	18174293	T	G	+	T	G	3_prime_UTR_variant	rs704138535	17	15	22	10	4	6	0	8	0	42	16	30	0.63,0.789,0.786	0.0,0.333,0.0	0.624	0
13:18174295	ENSSSCG00000021977	GPD1L	13	18174295	G	T	+	G	T	3_prime_UTR_variant	rs1110796114	17	17	27	7	4	6	1	8	0	41	16	26	0.708,0.81,0.818	0.024,0.333,0.0	0.66	0
13:18174340	ENSSSCG00000021977	GPD1L	13	18174340	T	C	+	T	C	3_prime_UTR_variant	rs341010832	24	15	15	0	0	0	16	11	9	10	10	8	1.0,1.0,1.0	0.615,0.524,0.529	0.444	1.72332e-08
13:18174479	ENSSSCG00000021977	GPD1L	13	18174479	G	A	+	G	A	3_prime_UTR_variant	rs331751764	13	6	18	0	0	0	7	8	3	4	2	4	1.0,1.0,1.0	0.636,0.8,0.429	0.378	0.000309091
13:18175288	ENSSSCG00000021977	GPD1L	13	18175288	G	T	+	G	T	3_prime_UTR_variant	rs789072219	5	4	14	0	0	0	2	0	2	11	8	2	1.0,1.0,1.0	0.154,0.0,0.5	0.782	1.2508e-08
13:18175299	ENSSSCG00000021977	GPD1L	13	18175299	G	T	+	G	T	3_prime_UTR_variant	rs786995500	3	3	9	0	0	0	2	1	2	16	8	6	1.0,1.0,1.0	0.111,0.111,0.25	0.843	1.22972e-07
13:18175313	ENSSSCG00000021977	GPD1L	13	18175313	G	T	+	G	T	3_prime_UTR_variant	rs1108916108	6	3	7	0	0	0	3	6	2	20	11	8	1.0,1.0,1.0	0.13,0.353,0.2	0.772	2.38157e-07
13:18175314	ENSSSCG00000021977	GPD1L	13	18175314	G	T	+	G	T	3_prime_UTR_variant	rs691949606	6	3	7	0	0	0	4	6	1	19	8	11	1.0,1.0,1.0	0.174,0.429,0.083	0.771	3.03469e-07
13:18175480	ENSSSCG00000021977	GPD1L	13	18175480	G	T	+	G	T	3_prime_UTR_variant	rs331937331	8	6	22	0	0	0	0	0	0	9	14	4	1.0,1.0,1.0	0.0,0.0,0.0	1	0
18:36611781	ENSSSCG00000016655	GPR141	18	36611781	T	G	-	A	C	3_prime_UTR_variant	NA	10	5	11	27	8	20	1	2	1	17	12	11	0.27,0.385,0.355	0.056,0.143,0.083	0.243	0.0108876
18:36611785	ENSSSCG00000016655	GPR141	18	36611785	G	T	-	C	A	3_prime_UTR_variant	NA	16	10	21	22	7	13	5	5	3	13	10	10	0.421,0.588,0.618	0.278,0.333,0.231	0.262	0.021463
18:36611788	ENSSSCG00000016655	GPR141	18	36611788	T	G	-	A	C	3_prime_UTR_variant	rs694749474	16	7	20	25	9	19	3	5	3	15	11	12	0.39,0.438,0.513	0.167,0.313,0.2	0.22	0.0251962
13:94354530	ENSSSCG00000023582	GPR149	13	94354530	T	C	-	A	G	3_prime_UTR_variant	rs338722447	5	4	4	0	2	5	0	9	0	2	9	16	1.0,0.667,0.444	0.0,0.5,0.0	0.537	0.0150954
13:94355868	ENSSSCG00000023582	GPR149	13	94355868	A	C	-	T	G	3_prime_UTR_variant	rs322794924	4	3	11	0	0	0	7	2	1	5	0	6	1.0,1.0,1.0	0.583,1.0,0.143	0.425	0.000818036
5:59544854	ENSSSCG00000029545	GPRC5D	5	59544854	G	A	+	G	A	3_prime_UTR_variant	rs1110013597	12	11	8	0	0	0	1	9	8	4	0	0	1.0,1.0,1.0	0.2,1.0,1.0	0.267	0.0398934
9:35803244	ENSSSCG00000030565	GRIA4	9	35803244	G	T	+,-			3_prime_UTR_variant	NA	10	6	11	0	5	0	4	9	5	4	0	13	1.0,0.545,1.0	0.5,1.0,0.278	0.256	0.0151457
5:30698609	ENSSSCG00000000478	GRIP1	5	30698609	G	C	-	C	G	missense_variant	rs342221788	0	0	0	2	8	8	3	3	7	3	0	1	0.0,0.0,0.0	0.5,1.0,0.875	-0.792	1.37279e-05
13:64153800	ENSSSCG00000023891	GRM7	13	64153800	C	A	+	C	A	3_prime_UTR_variant	NA	15	10	9	4	0	6	0	17	0	13	2	16	0.789,1.0,0.6	0.0,0.895,0.0	0.498	0.000401705
18:6989577	ENSSSCG00000035615	GSTK1	18	6989577	G	C	-	C	G	3_prime_UTR_variant	rs323665087	3	9	7	4	6	4	7	0	0	8	12	11	0.429,0.6,0.636	0.467,0.0,0.0	0.399	0.0035026
3:11800835	ENSSSCG00000007721	GTF2I	3	11800835	G	A	+	G	A	synonymous_variant	rs325695410	10	3	16	1	3	0	0	7	3	16	9	10	0.909,0.5,1.0	0.0,0.438,0.231	0.58	1.03102e-07
3:11806416	ENSSSCG00000007721	GTF2I	3	11806416	T	G	+	T	G	3_prime_UTR_variant	rs792974955	9	3	8	0	4	1	0	7	1	18	12	7	1.0,0.429,0.889	0.0,0.368,0.125	0.608	5.58561e-06
10:43898758	ENSSSCG00000038007	HACD1	10	43898758	A	C	-	T	G	3_prime_UTR_variant	rs320218645	8	3	8	1	3	0	7	0	0	7	5	12	0.889,0.5,1.0	0.5,0.0,0.0	0.63	0.000107954
10:43899744	ENSSSCG00000038007	HACD1	10	43899744	G	A	-	C	T	3_prime_UTR_variant	rs705117408	11	4	20	1	7	0	15	0	0	6	21	21	0.917,0.364,1.0	0.714,0.0,0.0	0.522	8.26176e-08
10:43901103	ENSSSCG00000038007	HACD1	10	43901103	T	C	-	A	G	3_prime_UTR_variant	rs338275451	12	5	13	0	1	0	2	0	0	5	11	8	1.0,0.833,1.0	0.286,0.0,0.0	0.849	4.51167e-11
10:43901139	ENSSSCG00000038007	HACD1	10	43901139	C	T	-	G	A	3_prime_UTR_variant	rs319812475	6	4	9	0	1	0	2	0	0	3	13	10	1.0,0.8,1.0	0.4,0.0,0.0	0.8	8.78601e-09
3:112797853	ENSSSCG00000008571	HADHA	3	112797853	G	A	+	G	A	3_prime_UTR_variant	rs343000594	27	27	29	0	0	0	0	35	9	16	0	16	1.0,1.0,1.0	0.0,1.0,0.36	0.547	2.45994e-11
3:112797879	ENSSSCG00000008571	HADHA	3	112797879	C	T	+	C	T	3_prime_UTR_variant	rs338113201	13	13	11	0	0	0	0	18	2	6	0	2	1.0,1.0,1.0	0.0,1.0,0.5	0.5	0.00185881
2:142405520	ENSSSCG00000014376	HARS2	2	142405520	G	T	+	G	T	missense_variant	rs336003721	5	8	5	3	0	7	7	8	12	0	0	0	0.625,1.0,0.417	1.0,1.0,1.0	-0.319	0.0014503
17:35751658	ENSSSCG00000007240	HCK	17	35751658	G	C	+	G	C	3_prime_UTR_variant	rs338071926	12	3	6	0	4	0	3	0	0	3	5	9	1.0,0.429,1.0	0.5,0.0,0.0	0.643	3.62355e-05
17:35753229	ENSSSCG00000007240	HCK	17	35753229	C	T	+	C	T	3_prime_UTR_variant	NA	3	3	11	2	10	0	3	4	0	6	5	17	0.6,0.231,1.0	0.333,0.444,0.0	0.351	0.00725265
17:35753230	ENSSSCG00000007240	HCK	17	35753230	C	T	+	C	T	3_prime_UTR_variant	rs1113831440	3	3	11	2	10	0	3	4	0	6	6	16	0.6,0.231,1.0	0.333,0.4,0.0	0.366	0.00725265
5:30691322	ENSSSCG00000000477	HELB	5	30691322	T	G	+	T	G	3_prime_UTR_variant	rs321154030	0	3	0	19	3	17	5	5	7	3	7	6	0.0,0.5,0.0	0.625,0.417,0.538	-0.36	0.000138036
5:30695977	ENSSSCG00000000477	HELB	5	30695977	C	A	+	C	A	3_prime_UTR_variant	rs327923753	0	0	0	5	10	28	3	4	3	8	4	6	0.0,0.0,0.0	0.273,0.5,0.333	-0.369	0.000138041
8:130530077	ENSSSCG00000030548	HERC5	8	130530077	C	T	-	G	A	3_prime_UTR_variant	rs325857503	8	7	7	0	0	0	1	18	8	2	0	5	1.0,1.0,1.0	0.333,1.0,0.615	0.35	0.037364
7:57568958	ENSSSCG00000001871	HMG20A	7	57568958	A	T	+	A	T	3_prime_UTR_variant	rs344345637	6	3	9	6	2	2	0	4	0	3	4	14	0.5,0.6,0.818	0.0,0.5,0.0	0.473	0.00203425
15:13768176	ENSSSCG00000035195	HNMT	15	13768176	T	C	-	A	G	5_prime_UTR_variant	rs341687966	20	5	8	0	0	0	1	0	7	0	10	15	1.0,1.0,1.0	1.0,0.0,0.318	0.561	3.87963e-10
14:71498034	ENSSSCG00000010238	HNRNPH3	14	71498034	T	G	+	T	G	3_prime_UTR_variant	NA	4	5	3	5	14	22	0	0	0	0	0	29	0.444,0.263,0.12	NA,NA,0.0	0.276	0.00723005
14:71498039	ENSSSCG00000010238	HNRNPH3	14	71498039	T	G	+	T	G	3_prime_UTR_variant	rs704861060	6	6	3	7	16	22	0	0	1	0	1	30	0.462,0.273,0.12	NA,0.0,0.032	0.269	0.016303
6:95505591	ENSSSCG00000023460	HPCAL4	6	95505591	T	C	-	A	G	3_prime_UTR_variant	rs713414681	4	11	10	4	0	9	18	14	7	0	0	0	0.5,1.0,0.526	1.0,1.0,1.0	-0.325	0.000139059
13:89410049	ENSSSCG00000011699	HPS3	13	89410049	G	C	+,-			3_prime_UTR_variant	rs335872914	44	77	49	40	0	62	56	0	0	65	106	109	0.524,1.0,0.441	0.463,0.0,0.0	0.501	0
13:89410235	ENSSSCG00000011699	HPS3	13	89410235	A	G	+,-			3_prime_UTR_variant	rs319164965	6	7	15	5	8	11	7	0	0	7	15	11	0.545,0.467,0.577	0.5,0.0,0.0	0.363	0.00187864
13:89410266	ENSSSCG00000011699	HPS3	13	89410266	T	C	+,-			3_prime_UTR_variant	rs328845135	4	8	8	6	10	5	4	0	0	4	14	10	0.4,0.444,0.615	0.5,0.0,0.0	0.32	0.00434111
13:179314589	ENSSSCG00000012007	HSPA13	13	179314589	T	C	-	A	G	synonymous_variant	rs335938037	6	4	13	0	3	0	9	26	47	0	0	0	1.0,0.571,1.0	1.0,1.0,1.0	-0.143	0.0296203
8:96991509	ENSSSCG00000009077	HSPA4L	8	96991509	T	C	-	A	G	3_prime_UTR_variant	rs339424868	3	0	10	1	11	0	14	11	9	0	0	0	0.75,0.0,1.0	1.0,1.0,1.0	-0.417	2.98239e-05
1:55497343	ENSSSCG00000035251	HTR1E	1	55497343	T	C	+	T	C	3_prime_UTR_variant	rs709502333	4	7	10	8	9	9	0	0	0	13	23	18	0.333,0.438,0.526	0.0,0.0,0.0	0.432	6.77097e-08
6:14005775	ENSSSCG00000040973	HYDIN	6	14005775	T	A	-	A	T	missense_variant	NA	9	4	15	12	3	16	0	0	0	16	20	26	0.429,0.571,0.484	0.0,0.0,0.0	0.495	5.719e-10
6:14161205	ENSSSCG00000040973	HYDIN	6	14161205	A	G	-	T	C	synonymous_variant	rs1110340805	0	6	8	4	10	9	10	6	23	17	0	0	0.0,0.375,0.471	0.37,1.0,1.0	-0.508	0.0107136
7:15285843	ENSSSCG00000024312	ID4	7	15285843	A	G	+	A	G	3_prime_UTR_variant	rs332521339	6	3	7	0	6	0	2	3	4	14	2	0	1.0,0.333,1.0	0.125,0.6,1.0	0.203	0.0378281
6:134362485	ENSSSCG00000027660	IFI44L	6	134362485	A	G	+,-			5_prime_UTR_variant	rs345197629	0	5	0	27	5	53	5	20	23	4	0	53	0.0,0.5,0.0	0.556,1.0,0.303	-0.453	1.47615e-09
1:27060613	ENSSSCG00000004156	IFNGR1	1	27060613	A	G	+	A	G	3_prime_UTR_variant	rs320703370	7	5	7	3	2	4	0	8	0	13	5	8	0.7,0.714,0.636	0.0,0.615,0.0	0.478	0.00270336
1:27060614	ENSSSCG00000004156	IFNGR1	1	27060614	A	C	+	A	C	3_prime_UTR_variant	rs331730730	6	5	7	4	2	5	0	7	0	13	5	6	0.6,0.714,0.583	0.0,0.583,0.0	0.438	0.00877142
4:90565635	ENSSSCG00000006396	IGSF9	4	90565635	T	A	+	T	A	3_prime_UTR_variant	rs693895487	20	5	16	2	13	1	48	30	8	2	2	2	0.909,0.278,0.941	0.96,0.938,0.8	-0.19	0.00240905
15:115513679	ENSSSCG00000016164	IKZF2	15	115513679	A	T	-	T	A	3_prime_UTR_variant	rs343244904	12	11	13	17	8	22	0	0	19	15	32	20	0.414,0.579,0.371	0.0,0.0,0.487	0.292	0.012427
15:115514631	ENSSSCG00000016164	IKZF2	15	115514631	T	A	-	A	T	3_prime_UTR_variant	rs318862984	6	4	5	7	2	8	9	2	8	0	3	2	0.462,0.667,0.385	1.0,0.4,0.8	-0.229	0.0418317
15:115517565	ENSSSCG00000016164	IKZF2	15	115517565	A	C	-	T	G	3_prime_UTR_variant	NA	27	10	22	15	14	23	0	0	10	8	22	10	0.643,0.417,0.489	0.0,0.0,0.5	0.349	0.000462955
15:115517571	ENSSSCG00000016164	IKZF2	15	115517571	A	C	-	T	G	3_prime_UTR_variant	NA	35	12	31	12	12	25	0	0	19	8	24	11	0.745,0.5,0.554	0.0,0.0,0.633	0.388	0.000516005
15:115517579	ENSSSCG00000016164	IKZF2	15	115517579	C	A	-	G	T	3_prime_UTR_variant	rs788960597	41	20	36	13	12	18	3	0	21	8	21	9	0.759,0.625,0.667	0.273,0.0,0.7	0.359	0.000410145
13:128072779	ENSSSCG00000021206	IL1RAP	13	128072779	T	C	+	T	C	3_prime_UTR_variant	rs323276338	6	9	5	6	0	4	7	20	21	0	0	0	0.5,1.0,0.556	1.0,1.0,1.0	-0.315	0.000119344
1:27172908	ENSSSCG00000004157	IL20RA	1	27172908	T	C	+	T	C	3_prime_UTR_variant	rs323850433	4	3	12	0	1	0	0	8	0	12	0	2	1.0,0.75,1.0	0.0,1.0,0.0	0.583	0.000381364
4:54949027	ENSSSCG00000033791	IMPA1	4	54949027	A	C	+	A	C	missense_variant	rs80798448	0	6	0	15	8	27	9	3	8	6	0	8	0.0,0.429,0.0	0.6,1.0,0.5	-0.557	1.91368e-05
18:52904721	ENSSSCG00000035077	INHBA	18	52904721	T	G	+	T	G	3_prime_UTR_variant	NA	0	1	1	31	17	44	5	3	6	21	33	21	0.0,0.056,0.022	0.192,0.083,0.222	-0.14	0.00391834
2:43843838	ENSSSCG00000013385	INSC	2	43843838	T	C	-	A	G	3_prime_UTR_variant	rs332431826	1	5	3	2	5	8	8	16	7	0	0	6	0.333,0.5,0.273	1.0,1.0,0.538	-0.477	0.00156267
2:43843864	ENSSSCG00000013385	INSC	2	43843864	C	T	-	G	A	3_prime_UTR_variant	rs327872833	2	4	2	3	5	10	4	16	9	0	0	3	0.4,0.444,0.167	1.0,1.0,0.75	-0.58	2.40285e-05
4:41856842	ENSSSCG00000006096	INTS8	4	41856842	T	C	-	A	G	missense_variant	rs331299332	2	6	0	11	0	13	14	36	18	11	0	24	0.154,1.0,0.0	0.56,1.0,0.429	-0.278	0.00037869
5:74845446	ENSSSCG00000000799	IRAK4	5	74845446	G	A	+	G	A	missense_variant	rs342793227	13	23	17	1	0	0	33	30	0	0	2	57	0.929,1.0,1.0	1.0,0.938,0.0	0.33	7.74266e-10
15:128246147	ENSSSCG00000025729	IRS1	15	128246147	A	T	-	T	A	3_prime_UTR_variant	NA	6	7	6	7	1	12	4	12	30	3	7	4	0.462,0.875,0.333	0.571,0.632,0.882	-0.138	0.0173591
15:128246149	ENSSSCG00000025729	IRS1	15	128246149	A	C	-	T	G	3_prime_UTR_variant	NA	7	10	5	6	2	14	3	11	31	4	7	4	0.538,0.833,0.263	0.429,0.611,0.886	-0.097	0.0291536
12:18819318	ENSSSCG00000017357	ITGA2B	12	18819318	G	A	+	G	A	5_prime_UTR_variant	rs1111111414	7	1	6	0	5	0	10	10	10	0	0	0	1.0,0.167,1.0	1.0,1.0,1.0	-0.278	0.0127146
10:56095382	ENSSSCG00000011101	ITGB1	10	56095382	C	T	-	G	A	synonymous_variant	rs326558963	18	13	25	17	20	44	11	10	24	11	0	0	0.514,0.394,0.362	0.5,1.0,1.0	-0.41	5.71954e-06
13:135588564	ENSSSCG00000037905	ITGB5	13	135588564	C	A	+	C	A	3_prime_UTR_variant	NA	1	6	5	4	0	7	17	13	5	0	0	3	0.2,1.0,0.417	1.0,1.0,0.625	-0.336	0.0026081
9:26519686	ENSSSCG00000014952	IZUMO1R	9	26519686	C	A	+	C	A	3_prime_UTR_variant	rs331093608	6	8	10	0	0	0	3	7	12	0	10	0	1.0,1.0,1.0	1.0,0.412,1.0	0.196	0.00463728
6:147521706	ENSSSCG00000003809	JAK1	6	147521706	A	G	+	A	G	synonymous_variant	rs322251684	7	14	4	3	0	8	5	8	8	0	0	0	0.7,1.0,0.333	1.0,1.0,1.0	-0.322	0.00758022
1:216848655	ENSSSCG00000005215	JAK2	1	216848655	T	C	-	A	G	3_prime_UTR_variant	rs338370629	5	2	13	0	0	0	4	7	9	6	0	0	1.0,1.0,1.0	0.4,1.0,1.0	0.2	0.0396268
10:40998175	ENSSSCG00000011020	JCAD	10	40998175	G	A	+	G	A	3_prime_UTR_variant	rs333426270	1	2	4	4	3	3	7	11	3	0	0	1	0.2,0.4,0.571	1.0,1.0,0.75	-0.526	0.00122144
8:67477478	ENSSSCG00000035379	JCHAIN	8	67477478	G	A	+,-			synonymous_variant	rs81217674	9	5	38	0	10	0	9	17	25	0	0	0	1.0,0.333,1.0	1.0,1.0,1.0	-0.222	0.00446778
11:7006184	ENSSSCG00000009326	KATNAL1	11	7006184	A	G	-	T	C	3_prime_UTR_variant	rs342731780	1	0	4	4	11	4	7	6	7	0	10	6	0.2,0.0,0.5	1.0,0.375,0.538	-0.404	0.0246143
11:7045008	ENSSSCG00000009326	KATNAL1	11	7045008	T	G	-	A	C	synonymous_variant	rs80971842	10	0	6	2	24	14	11	8	7	1	12	10	0.833,0.0,0.3	0.917,0.4,0.412	-0.198	0.0336444
11:25710647	ENSSSCG00000031378	KBTBD6	11	25710647	G	T	+	G	T	3_prime_UTR_variant	NA	5	4	6	30	35	34	0	1	0	24	31	14	0.143,0.103,0.15	0.0,0.031,0.0	0.121	0.0109583
13:48497423	ENSSSCG00000011500	KBTBD8	13	48497423	T	C	+	T	C	3_prime_UTR_variant	rs332088057	3	0	7	8	13	9	4	7	19	6	0	0	0.273,0.0,0.438	0.4,1.0,1.0	-0.563	3.90749e-06
4:38361940	ENSSSCG00000031917	KCNS2	4	38361940	C	A	-	G	T	3_prime_UTR_variant	NA	10	12	23	28	26	16	0	7	9	29	18	13	0.263,0.316,0.59	0.0,0.28,0.409	0.16	0.0260877
4:38362734	ENSSSCG00000031917	KCNS2	4	38362734	T	C	-	A	G	3_prime_UTR_variant	NA	3	3	4	1	6	4	0	18	5	3	0	0	0.75,0.333,0.5	0.0,1.0,1.0	-0.139	0.0107746
4:27649981	ENSSSCG00000006021	KCNV1	4	27649981	G	A	+	G	A	3_prime_UTR_variant	rs320308387	17	9	18	0	0	0	1	0	21	5	2	0	1.0,1.0,1.0	0.167,0.0,1.0	0.611	0.0027238
18:9658588	ENSSSCG00000016501	KDM7A	18	9658588	T	A	+	T	A	3_prime_UTR_variant	NA	2	1	0	30	26	44	9	3	7	22	58	33	0.063,0.037,0.0	0.29,0.049,0.175	-0.138	0.00731892
18:9663176	ENSSSCG00000016501	KDM7A	18	9663176	A	T	+	A	T	3_prime_UTR_variant	rs319820022	3	13	23	10	8	18	0	17	0	16	21	17	0.231,0.619,0.561	0.0,0.447,0.0	0.321	0.00263647
6:71975577	ENSSSCG00000003432	KIAA2013	6	71975577	C	A	-	G	T	5_prime_UTR_variant	rs707088802	3	3	5	2	3	8	0	2	0	7	17	13	0.6,0.5,0.385	0.0,0.105,0.0	0.46	0.000986395
6:70598396	ENSSSCG00000003401	KIF1B	6	70598396	C	T	+	C	T	3_prime_UTR_variant	rs335960683	11	6	17	0	0	0	0	0	0	16	22	40	1.0,1.0,1.0	0.0,0.0,0.0	1	0
8:30035202	ENSSSCG00000036488	KLF3	8	30035202	C	A	+	C	A	5_prime_UTR_variant	rs336042277	3	2	9	0	1	0	3	6	3	2	0	9	1.0,0.667,1.0	0.6,1.0,0.25	0.272	0.0214875
8:131699936	ENSSSCG00000009226	KLHL8	8	131699936	A	C	+	A	C	3_prime_UTR_variant	NA	4	4	9	3	0	6	2	4	1	5	7	9	0.571,1.0,0.6	0.286,0.364,0.1	0.474	0.0121462
5:61658763	ENSSSCG00000040465	KLRK1	5	61658763	G	T	+,-			3_prime_UTR_variant	rs342546608	26	26	52	0	0	0	11	56	25	0	0	24	1.0,1.0,1.0	1.0,1.0,0.51	0.163	7.66911e-07
5:61658924	ENSSSCG00000040465	KLRK1	5	61658924	G	A	+,-			3_prime_UTR_variant	rs323808348	16	18	38	0	0	0	9	37	11	0	0	27	1.0,1.0,1.0	1.0,1.0,0.289	0.237	7.55636e-08
5:61658952	ENSSSCG00000040465	KLRK1	5	61658952	G	T	+,-			3_prime_UTR_variant	rs334765068	5	3	7	6	1	14	0	6	0	4	8	27	0.455,0.75,0.333	0.0,0.429,0.0	0.37	0.0156102
10:12471635	ENSSSCG00000025686	KMO	10	12471635	G	A	+	G	A	synonymous_variant	rs81216578	2	6	3	7	0	3	9	6	8	0	0	0	0.222,1.0,0.5	1.0,1.0,1.0	-0.426	0.000573536
15:8977374	ENSSSCG00000015673	KYNU	15	8977374	C	T	-	G	A	missense_variant	rs330195414	10	7	13	4	6	9	5	0	0	4	11	3	0.714,0.538,0.591	0.556,0.0,0.0	0.429	0.00755206
6:108671373	ENSSSCG00000003709	LAMA3	6	108671373	T	C	+	T	C	synonymous_variant	rs332240133	2	9	0	23	13	38	9	8	9	17	15	9	0.08,0.409,0.0	0.346,0.348,0.5	-0.235	0.0014951
9:66057609	ENSSSCG00000015291	LEMD1	9	66057609	T	G	-	A	C	3_prime_UTR_variant	rs323027548	5	8	4	5	0	3	0	7	2	5	7	8	0.5,1.0,0.571	0.0,0.5,0.2	0.457	0.0241895
9:66057941	ENSSSCG00000015291	LEMD1	9	66057941	T	A	-	A	T	3_prime_UTR_variant	NA	4	8	6	16	5	17	0	2	5	52	5	16	0.2,0.615,0.261	0.0,0.286,0.238	0.184	0.00329739
5:10148337	ENSSSCG00000033854	LGALS1	5	10148337	C	A	-	G	T	3_prime_UTR_variant	rs330176341	3	5	3	2	5	5	2	0	0	12	10	14	0.6,0.5,0.375	0.143,0.0,0.0	0.444	0.000830207
14:38456466	ENSSSCG00000009869	LHX5	14	38456466	G	A	+	G	A	3_prime_UTR_variant	rs328072455	10	10	12	1	3	4	0	0	21	2	20	7	0.909,0.769,0.75	0.0,0.0,0.75	0.559	0.00151251
14:38456497	ENSSSCG00000009869	LHX5	14	38456497	A	C	+	A	C	3_prime_UTR_variant	rs696239841	10	8	10	2	6	8	0	0	20	7	31	12	0.833,0.571,0.556	0.0,0.0,0.625	0.445	0.00151262
8:32789871	ENSSSCG00000008799	LIMCH1	8	32789871	T	C	+	T	C	3_prime_UTR_variant	rs707891629	14	9	16	33	22	38	0	15	0	67	33	69	0.298,0.29,0.296	0.0,0.313,0.0	0.191	1.04392e-05
8:32789879	ENSSSCG00000008799	LIMCH1	8	32789879	G	A	+	G	A	3_prime_UTR_variant	rs336044893	11	8	13	36	19	35	0	12	0	63	32	64	0.234,0.296,0.271	0.0,0.273,0.0	0.176	7.04856e-05
8:32789881	ENSSSCG00000008799	LIMCH1	8	32789881	A	T	+	A	T	3_prime_UTR_variant	rs1110939579	11	8	13	39	23	39	0	12	0	67	34	74	0.22,0.258,0.25	0.0,0.261,0.0	0.156	7.70877e-05
8:32790000	ENSSSCG00000008799	LIMCH1	8	32790000	G	A	+	G	A	3_prime_UTR_variant	rs321319446	5	5	6	9	7	16	0	5	0	24	13	31	0.357,0.417,0.273	0.0,0.278,0.0	0.256	0.00135092
8:32790018	ENSSSCG00000008799	LIMCH1	8	32790018	A	G	+	A	G	3_prime_UTR_variant	rs329054961	4	8	5	9	10	15	0	6	0	27	15	25	0.308,0.444,0.25	0.0,0.286,0.0	0.239	0.00262323
8:32790922	ENSSSCG00000008799	LIMCH1	8	32790922	A	C	+	A	C	3_prime_UTR_variant	rs324767428	8	7	14	1	0	3	0	7	0	4	2	9	0.889,1.0,0.824	0.0,0.778,0.0	0.645	0.000196789
8:32790935	ENSSSCG00000008799	LIMCH1	8	32790935	C	T	+	C	T	3_prime_UTR_variant	rs332694604	8	8	14	1	0	3	0	7	0	4	3	11	0.889,1.0,0.824	0.0,0.7,0.0	0.671	2.62983e-05
8:32792422	ENSSSCG00000008799	LIMCH1	8	32792422	G	A	+	G	A	3_prime_UTR_variant	rs340615455	9	5	8	3	5	3	0	1	0	14	4	15	0.75,0.5,0.727	0.0,0.2,0.0	0.592	2.05346e-07
1:71296783	ENSSSCG00000037612	LIN28B	1	71296783	A	G	+	A	G	3_prime_UTR_variant	rs320274040	2	3	8	5	8	14	9	26	20	8	0	0	0.286,0.273,0.364	0.529,1.0,1.0	-0.536	2.58452e-07
1:71296823	ENSSSCG00000037612	LIN28B	1	71296823	G	A	+	G	A	3_prime_UTR_variant	rs331512489	13	15	31	0	0	0	13	24	30	8	0	0	1.0,1.0,1.0	0.619,1.0,1.0	0.127	0.0170318
1:71298760	ENSSSCG00000037612	LIN28B	1	71298760	A	T	+	A	T	3_prime_UTR_variant	rs788346181	8	6	10	10	9	7	0	0	0	9	15	23	0.444,0.4,0.588	0.0,0.0,0.0	0.478	5.02425e-08
1:99082297	ENSSSCG00000004509	LIPG	1	99082297	T	C	+	T	C	synonymous_variant	rs339136191	12	4	8	15	1	6	2	3	0	4	8	13	0.444,0.8,0.571	0.333,0.273,0.0	0.403	0.0071206
13:179167585	ENSSSCG00000012004	LIPI	13	179167585	T	C	-	A	G	synonymous_variant	rs338612356	4	13	9	11	8	16	2	14	18	7	0	0	0.267,0.619,0.36	0.222,1.0,1.0	-0.326	0.000308232
1:49869179	ENSSSCG00000004272	LMBRD1	1	49869179	G	T	-	C	A	3_prime_UTR_variant	rs793344528	42	18	44	2	11	0	4	25	29	0	13	20	0.955,0.621,1.0	1.0,0.658,0.592	0.109	0.000144963
1:49869183	ENSSSCG00000004272	LMBRD1	1	49869183	G	T	-	C	A	3_prime_UTR_variant	rs786269239	33	11	33	0	14	0	4	20	27	0	16	22	1.0,0.44,1.0	1.0,0.556,0.551	0.111	0.000379493
13:50541727	ENSSSCG00000011508	LMOD3	13	50541727	C	A	-	G	T	3_prime_UTR_variant	rs55618807	17	9	28	0	0	0	3	12	18	2	1	13	1.0,1.0,1.0	0.6,0.923,0.581	0.299	1.05669e-05
3:53984113	ENSSSCG00000008176	LONRF2	3	53984113	C	T	+	C	T	3_prime_UTR_variant	rs330381701	0	10	1	20	7	25	5	36	35	0	24	37	0.0,0.588,0.038	1.0,0.6,0.486	-0.486	3.74414e-06
2:125593065	ENSSSCG00000014232	LOX	2	125593065	C	A	-	G	T	3_prime_UTR_variant	NA	8	12	8	66	48	58	2	13	40	30	58	83	0.108,0.2,0.121	0.063,0.183,0.325	-0.047	0.0228854
2:125593112	ENSSSCG00000014232	LOX	2	125593112	G	A	-	C	T	3_prime_UTR_variant	rs332476284	67	62	77	0	0	0	18	42	107	28	51	0	1.0,1.0,1.0	0.391,0.452,1.0	0.386	0
2:125593245	ENSSSCG00000014232	LOX	2	125593245	G	T	-	C	A	3_prime_UTR_variant	rs323637796	4	3	18	0	0	0	1	5	7	2	8	0	1.0,1.0,1.0	0.333,0.385,1.0	0.427	0.000672603
13:134537774	ENSSSCG00000011854	LRCH3	13	134537774	C	A	+	C	A	3_prime_UTR_variant	rs345810085	6	19	3	4	0	13	14	15	6	0	0	5	0.6,1.0,0.188	1.0,1.0,0.545	-0.253	0.0246899
1:172177366	ENSSSCG00000004990	LRFN5	1	172177366	G	A	+	G	A	3_prime_UTR_variant	rs341573980	14	19	17	17	0	16	17	8	19	0	2	0	0.452,1.0,0.515	1.0,0.8,1.0	-0.278	3.32032e-05
1:172177527	ENSSSCG00000004990	LRFN5	1	172177527	T	C	+	T	C	3_prime_UTR_variant	NA	3	16	10	24	0	39	27	10	15	5	26	8	0.111,1.0,0.204	0.844,0.278,0.652	-0.153	0.00266558
1:172177556	ENSSSCG00000004990	LRFN5	1	172177556	T	A	+	T	A	3_prime_UTR_variant	rs1111459688	0	5	0	35	18	40	9	4	10	17	27	11	0.0,0.217,0.0	0.346,0.129,0.476	-0.245	9.40551e-05
9:103096850	ENSSSCG00000036452	LRRC17	9	103096850	T	A	+,-			3_prime_UTR_variant	rs1109584937	2	7	12	0	10	0	8	14	4	0	0	0	1.0,0.412,1.0	1.0,1.0,1.0	-0.196	0.00288138
9:103097025	ENSSSCG00000036452	LRRC17	9	103097025	A	G	+,-			3_prime_UTR_variant	NA	18	11	28	1	17	0	11	18	19	0	0	2	0.947,0.393,1.0	1.0,1.0,0.905	-0.188	0.00689423
13:29482929	ENSSSCG00000026945	LRRC2	13	29482929	T	C	+,-			3_prime_UTR_variant	rs328099897	4	7	9	1	7	5	0	0	0	21	8	5	0.8,0.5,0.643	0.0,0.0,0.0	0.648	1.37106e-07
13:29484188	ENSSSCG00000026945	LRRC2	13	29484188	G	T	+,-			3_prime_UTR_variant	NA	4	3	5	20	12	25	10	6	6	11	8	5	0.167,0.2,0.167	0.476,0.429,0.545	-0.306	0.00297593
13:29484232	ENSSSCG00000026945	LRRC2	13	29484232	G	T	+,-			3_prime_UTR_variant	NA	8	7	6	25	15	30	9	2	4	0	13	0	0.242,0.318,0.167	1.0,0.133,1.0	-0.469	0.0125497
13:29484238	ENSSSCG00000026945	LRRC2	13	29484238	T	G	+,-			3_prime_UTR_variant	NA	12	6	6	29	20	34	11	3	4	0	14	4	0.293,0.231,0.15	1.0,0.176,0.5	-0.334	0.010167
13:29484240	ENSSSCG00000026945	LRRC2	13	29484240	T	G	+,-			3_prime_UTR_variant	NA	11	6	5	28	20	35	13	3	4	0	13	4	0.282,0.231,0.125	1.0,0.188,0.5	-0.35	0.00159733
13:29484289	ENSSSCG00000026945	LRRC2	13	29484289	G	A	+,-			3_prime_UTR_variant	NA	7	3	4	4	7	7	14	2	5	0	2	0	0.636,0.3,0.364	1.0,0.5,1.0	-0.4	0.00129195
13:29484561	ENSSSCG00000026945	LRRC2	13	29484561	A	C	+,-			3_prime_UTR_variant	NA	4	3	17	14	7	8	14	7	16	0	5	0	0.222,0.3,0.68	1.0,0.583,1.0	-0.46	9.61653e-05
13:108517315	ENSSSCG00000023679	LRRIQ4	13	108517315	C	A	+,-			3_prime_UTR_variant	rs320319624	0	6	0	66	28	73	8	12	12	25	47	27	0.0,0.176,0.0	0.242,0.203,0.308	-0.192	6.11002e-07
13:108517355	ENSSSCG00000023679	LRRIQ4	13	108517355	T	C	+,-			3_prime_UTR_variant	rs341175326	3	18	0	106	50	108	21	32	43	41	76	77	0.028,0.265,0.0	0.339,0.296,0.358	-0.234	2.71678e-13
13:108517394	ENSSSCG00000023679	LRRIQ4	13	108517394	C	T	+,-			3_prime_UTR_variant	rs325525663	3	12	0	87	38	86	16	24	41	34	56	62	0.033,0.24,0.0	0.32,0.3,0.398	-0.248	1.35567e-12
5:91757325	ENSSSCG00000000916	LUM	5	91757325	C	G	+	C	G	3_prime_UTR_variant	rs318643236	7	5	15	0	0	0	0	10	3	5	0	4	1.0,1.0,1.0	0.0,1.0,0.429	0.524	0.000879006
5:91757378	ENSSSCG00000000916	LUM	5	91757378	T	C	+	T	C	3_prime_UTR_variant	rs329169500	13	9	27	0	0	0	3	10	4	5	0	6	1.0,1.0,1.0	0.375,1.0,0.4	0.408	2.13527e-05
5:91757565	ENSSSCG00000000916	LUM	5	91757565	A	G	+	A	G	3_prime_UTR_variant	rs339363057	17	6	26	0	0	0	0	27	10	3	1	14	1.0,1.0,1.0	0.0,0.964,0.417	0.54	1.44022e-05
5:91757753	ENSSSCG00000000916	LUM	5	91757753	T	C	+	T	C	3_prime_UTR_variant	rs331060513	9	8	18	0	0	0	1	33	10	2	0	21	1.0,1.0,1.0	0.333,1.0,0.323	0.448	6.65676e-05
5:91757784	ENSSSCG00000000916	LUM	5	91757784	C	G	+	C	G	3_prime_UTR_variant	rs342128278	10	9	25	0	0	0	2	40	13	2	0	18	1.0,1.0,1.0	0.5,1.0,0.419	0.36	0.00014804
5:91757800	ENSSSCG00000000916	LUM	5	91757800	A	G	+	A	G	3_prime_UTR_variant	rs322542802	8	7	17	0	0	0	2	38	13	2	0	19	1.0,1.0,1.0	0.5,1.0,0.406	0.365	0.000668347
5:91758509	ENSSSCG00000000916	LUM	5	91758509	T	C	+	T	C	3_prime_UTR_variant	rs331126680	7	9	19	0	0	0	1	15	3	12	0	6	1.0,1.0,1.0	0.077,1.0,0.333	0.53	3.6349e-06
6:81090450	ENSSSCG00000003532	LUZP1	6	81090450	G	A	-	C	T	3_prime_UTR_variant	rs793498722	8	2	17	1	2	5	20	16	28	0	0	0	0.889,0.5,0.773	1.0,1.0,1.0	-0.279	0.000562767
15:2580264	ENSSSCG00000023627	LYPD6	15	2580264	A	G	-	T	C	3_prime_UTR_variant	rs319724339	21	19	11	13	4	10	8	0	0	7	21	33	0.618,0.826,0.524	0.533,0.0,0.0	0.478	3.62167e-10
15:2580296	ENSSSCG00000023627	LYPD6	15	2580296	A	C	-	T	G	3_prime_UTR_variant	NA	4	1	4	18	20	19	5	5	8	9	7	12	0.182,0.048,0.174	0.357,0.417,0.4	-0.257	0.00939942
15:2580298	ENSSSCG00000023627	LYPD6	15	2580298	C	A	-	G	T	3_prime_UTR_variant	NA	4	1	2	16	18	13	5	5	8	8	6	13	0.2,0.053,0.133	0.385,0.455,0.381	-0.278	0.00914775
4:104625253	ENSSSCG00000006742	MAB21L3	4	104625253	G	A	-	C	T	5_prime_UTR_variant	rs331894951	28	11	25	0	7	0	8	0	5	0	13	4	1.0,0.611,1.0	1.0,0.0,0.556	0.352	1.91063e-05
8:103937864	ENSSSCG00000036256	MAD2L1	8	103937864	T	G	+	T	G	3_prime_UTR_variant	rs328840897	21	7	25	1	10	0	12	8	11	9	12	6	0.955,0.412,1.0	0.571,0.4,0.647	0.249	0.0026045
10:55074764	ENSSSCG00000040615	MALRD1	10	55074764	G	A	-	C	T	missense_variant	rs345361514	6	3	5	7	0	7	2	0	0	4	3	10	0.462,1.0,0.417	0.333,0.0,0.0	0.515	0.0161246
8:118356516	ENSSSCG00000009166	MANBA	8	118356516	C	T	+	C	T	missense_variant	rs318390994	6	2	10	9	9	20	16	7	14	0	9	0	0.4,0.182,0.333	1.0,0.438,1.0	-0.507	1.15805e-05
15:79337107	ENSSSCG00000015960	MAP3K20	15	79337107	G	A	+	G	A	synonymous_variant	rs340643892	11	9	7	0	0	0	9	6	4	0	0	5	1.0,1.0,1.0	1.0,1.0,0.444	0.185	0.0305343
16:5345247	ENSSSCG00000031525	MARCH11	16	5345247	C	A	-	G	T	3_prime_UTR_variant	rs344478625	4	4	7	7	7	8	3	0	0	6	7	15	0.364,0.364,0.467	0.333,0.0,0.0	0.287	0.0135089
16:5345253	ENSSSCG00000031525	MARCH11	16	5345253	A	G	-	T	C	3_prime_UTR_variant	rs323593563	4	3	6	9	7	8	3	0	0	6	8	14	0.308,0.3,0.429	0.333,0.0,0.0	0.234	0.0374632
16:5345278	ENSSSCG00000031525	MARCH11	16	5345278	G	T	-	C	A	3_prime_UTR_variant	rs333085342	4	5	5	7	7	5	1	0	0	4	6	12	0.364,0.417,0.5	0.2,0.0,0.0	0.36	0.0044475
16:47994298	ENSSSCG00000016971	MCCC2	16	47994298	T	A	+	T	A	3_prime_UTR_variant	rs708110693	8	7	3	71	66	101	2	21	3	10	64	83	0.101,0.096,0.029	0.167,0.247,0.035	-0.074	0.0420589
14:129669140	ENSSSCG00000010688	MCMBP	14	129669140	A	T	-	T	A	3_prime_UTR_variant	rs332798012	67	23	76	3	14	0	6	73	74	54	48	89	0.957,0.622,1.0	0.1,0.603,0.454	0.474	0
14:129669146	ENSSSCG00000010688	MCMBP	14	129669146	T	G	-	A	C	3_prime_UTR_variant	NA	14	4	10	59	31	64	11	4	13	51	122	158	0.192,0.114,0.135	0.177,0.032,0.076	0.052	0.0254259
14:129669314	ENSSSCG00000010688	MCMBP	14	129669314	G	A	-	C	T	3_prime_UTR_variant	rs328264947	12	14	29	0	6	0	0	20	14	22	25	20	1.0,0.7,1.0	0.0,0.444,0.412	0.615	1.60704e-11
14:129671527	ENSSSCG00000010688	MCMBP	14	129671527	T	C	-	A	G	3_prime_UTR_variant	rs320098575	8	4	9	0	5	0	0	3	5	25	3	11	1.0,0.444,1.0	0.0,0.5,0.313	0.544	1.71714e-06
14:129671542	ENSSSCG00000010688	MCMBP	14	129671542	A	G	-	T	C	3_prime_UTR_variant	rs710969294	9	3	14	1	5	0	0	4	4	22	7	11	0.9,0.375,1.0	0.0,0.364,0.267	0.548	1.63712e-07
13:51630364	ENSSSCG00000040266	MDFIC2	13	51630364	G	A	-	C	T	3_prime_UTR_variant	rs326248063	4	4	9	0	0	0	2	0	3	5	0	5	1.0,1.0,1.0	0.286,NA,0.375	0.67	0.000239645
15:109992285	ENSSSCG00000016133	MDH1B	15	109992285	G	A	-	C	T	missense_variant	rs327872329	5	17	18	0	0	0	0	5	8	10	7	0	1.0,1.0,1.0	0.0,0.417,1.0	0.528	1.97301e-07
13:91398711	ENSSSCG00000011714	MED12L	13	91398711	G	T	+,-			3_prime_UTR_variant	rs322939879	8	2	10	0	3	0	4	4	5	6	5	0	1.0,0.4,1.0	0.4,0.444,1.0	0.185	0.0417761
13:91470937	ENSSSCG00000011714	MED12L	13	91470937	A	G	+,-			3_prime_UTR_variant	rs321603935	7	7	6	3	5	7	13	0	0	6	19	14	0.7,0.583,0.462	0.684,0.0,0.0	0.354	0.0111186
14:51158490	ENSSSCG00000010107	MED15	14	51158490	A	G	+,-			3_prime_UTR_variant	rs335262250	0	5	9	5	6	8	11	28	4	0	0	6	0.0,0.455,0.529	1.0,1.0,0.4	-0.472	0.000141715
14:51158610	ENSSSCG00000010107	MED15	14	51158610	T	C	+,-			3_prime_UTR_variant	rs345748490	2	4	10	0	4	3	15	26	5	0	0	3	1.0,0.5,0.769	1.0,1.0,0.625	-0.119	0.0285644
7:94158980	ENSSSCG00000034290	MED6	7	94158980	C	G	+,-			missense_variant	rs324126460	9	17	7	0	0	0	0	11	3	24	0	9	1.0,1.0,1.0	0.0,1.0,0.25	0.583	3.06569e-10
11:71011389	ENSSSCG00000031101	METTL21C	11	71011389	C	T	-	G	A	3_prime_UTR_variant	rs327239277	12	8	8	0	0	0	9	24	9	8	0	0	1.0,1.0,1.0	0.529,1.0,1.0	0.157	0.0363181
5:62757654	ENSSSCG00000031712	MFAP5	5	62757654	C	G	+	C	G	3_prime_UTR_variant	rs332335517	3	6	8	0	0	0	0	7	4	4	0	11	1.0,1.0,1.0	0.0,1.0,0.267	0.578	0.000250207
13:98608247	ENSSSCG00000026018	MFSD1	13	98608247	T	C	+	T	C	synonymous_variant	rs81214607	7	6	7	7	7	8	8	0	0	4	9	16	0.5,0.462,0.467	0.667,0.0,0.0	0.254	0.0453043
13:98614358	ENSSSCG00000026018	MFSD1	13	98614358	A	T	+	A	T	3_prime_UTR_variant	rs344168906	10	9	16	4	8	16	6	0	0	4	16	16	0.714,0.529,0.5	0.6,0.0,0.0	0.381	0.000131073
3:55666197	ENSSSCG00000008188	MGAT4A	3	55666197	G	A	+	G	A	3_prime_UTR_variant	rs711590801	7	3	8	6	7	13	3	1	4	11	10	18	0.538,0.3,0.381	0.214,0.091,0.182	0.244	0.0361634
3:55666226	ENSSSCG00000008188	MGAT4A	3	55666226	G	A	+	G	A	3_prime_UTR_variant	rs338871694	35	41	63	0	0	0	21	34	61	22	0	0	1.0,1.0,1.0	0.488,1.0,1.0	0.171	1.36792e-06
3:55686656	ENSSSCG00000008188	MGAT4A	3	55686656	A	T	+	A	T	3_prime_UTR_variant	rs787228522	13	4	17	1	0	0	7	11	4	7	3	2	0.929,1.0,1.0	0.5,0.786,0.667	0.325	0.00212551
14:112823605	ENSSSCG00000010569	MGEA5	14	112823605	T	G	-	A	C	3_prime_UTR_variant	rs341378114	10	2	7	0	6	0	7	8	10	0	0	0	1.0,0.25,1.0	1.0,1.0,1.0	-0.25	0.0206566
6:145609621	ENSSSCG00000030423	MIER1	6	145609621	A	T	-	T	A	3_prime_UTR_variant	rs318609559	6	3	11	0	3	0	0	0	0	7	10	12	1.0,0.5,1.0	0.0,0.0,0.0	0.833	4.55305e-10
12:14612112	ENSSSCG00000032612	MILR1	12	14612112	A	G	-	T	C	3_prime_UTR_variant	NA	10	11	24	0	0	0	14	8	17	0	10	0	1.0,1.0,1.0	1.0,0.444,1.0	0.185	0.00255323
12:14612202	ENSSSCG00000032612	MILR1	12	14612202	C	T	-	G	A	3_prime_UTR_variant	NA	27	23	29	0	0	0	13	7	19	0	19	0	1.0,1.0,1.0	1.0,0.269,1.0	0.244	1.47037e-07
3:10895343	ENSSSCG00000007710	MLXIPL	3	10895343	C	T	-	G	A	3_prime_UTR_variant	rs710900160	2	4	6	7	10	21	7	31	20	2	31	10	0.222,0.286,0.222	0.778,0.5,0.667	-0.405	0.00064828
1:53261271	ENSSSCG00000026943	MRAP2	1	53261271	A	G	+	A	G	5_prime_UTR_variant	rs327852690	5	1	2	1	3	4	6	5	13	0	1	0	0.833,0.25,0.333	1.0,0.833,1.0	-0.472	0.00360217
13:197715345	ENSSSCG00000026981	MRPS6	13	197715345	T	A	+	T	A	3_prime_UTR_variant	NA	5	6	11	8	8	16	0	0	12	18	24	16	0.385,0.429,0.407	0.0,0.0,0.429	0.264	0.0144155
13:197718659	ENSSSCG00000026981	MRPS6	13	197718659	A	T	+	A	T	3_prime_UTR_variant	rs332635336	6	9	9	12	4	15	0	0	11	17	19	14	0.333,0.692,0.375	0.0,0.0,0.44	0.32	0.0111723
7:19289405	ENSSSCG00000001087	MRS2	7	19289405	T	C	+	T	C	3_prime_UTR_variant	rs325050719	20	17	18	0	0	0	0	8	21	20	9	0	1.0,1.0,1.0	0.0,0.471,1.0	0.51	8.87265e-10
7:19289430	ENSSSCG00000001087	MRS2	7	19289430	G	A	+	G	A	3_prime_UTR_variant	rs333414560	8	9	15	17	2	10	0	0	0	20	6	29	0.32,0.818,0.6	0.0,0.0,0.0	0.579	1.51171e-10
7:19289451	ENSSSCG00000001087	MRS2	7	19289451	G	A	+	G	A	3_prime_UTR_variant	rs343963514	26	16	25	0	0	0	0	12	29	21	10	0	1.0,1.0,1.0	0.0,0.545,1.0	0.485	5.92396e-10
7:19289568	ENSSSCG00000001087	MRS2	7	19289568	G	T	+	G	T	3_prime_UTR_variant	rs334703699	8	10	8	0	0	0	0	1	9	3	4	0	1.0,1.0,1.0	0.0,0.2,1.0	0.6	0.00192286
2:11405764	ENSSSCG00000034506	MS4A2	2	11405764	G	C	-	C	G	missense_variant	rs339836492	9	6	9	0	0	0	6	15	0	0	0	6	1.0,1.0,1.0	1.0,1.0,0.0	0.333	0.0282791
17:3867931	ENSSSCG00000006979	MSR1	17	3867931	G	A	-	C	T	3_prime_UTR_variant	rs334850935	7	10	3	0	0	0	5	9	16	8	0	3	1.0,1.0,1.0	0.385,1.0,0.842	0.258	0.0151094
17:3868021	ENSSSCG00000006979	MSR1	17	3868021	C	T	-	G	A	3_prime_UTR_variant	rs343925568	21	19	15	0	0	0	18	12	24	0	4	11	1.0,1.0,1.0	1.0,0.75,0.686	0.188	0.00029768
17:3868063	ENSSSCG00000006979	MSR1	17	3868063	G	A	-	C	T	3_prime_UTR_variant	rs327784988	10	13	5	0	0	0	4	14	17	6	3	1	1.0,1.0,1.0	0.4,0.824,0.944	0.277	0.0106927
7:88494879	ENSSSCG00000002269	MTHFD1	7	88494879	C	T	+	C	T	synonymous_variant	rs329001575	8	4	6	3	2	8	0	4	0	12	3	10	0.727,0.667,0.429	0.0,0.571,0.0	0.417	0.00200714
7:88534120	ENSSSCG00000002269	MTHFD1	7	88534120	C	G	+	C	G	3_prime_UTR_variant	rs344785230	5	0	10	0	9	1	3	17	12	0	0	0	1.0,0.0,0.909	1.0,1.0,1.0	-0.364	0.00032298
11:25607782	ENSSSCG00000009436	MTRF1	11	25607782	C	T	+	C	T	synonymous_variant	rs324231584	0	0	0	16	15	43	58	21	8	0	13	14	0.0,0.0,0.0	1.0,0.618,0.364	-0.66	0
3:72520327	ENSSSCG00000008334	MXD1	3	72520327	T	C	-	A	G	missense_variant	rs344394818	3	8	11	0	0	0	1	15	3	2	0	3	1.0,1.0,1.0	0.333,1.0,0.5	0.389	0.0476751
13:108451194	ENSSSCG00000026829	MYNN	13	108451194	T	C	+	T	C	3_prime_UTR_variant	rs344722971	28	14	33	2	13	0	21	10	27	26	21	0	0.933,0.519,1.0	0.447,0.323,1.0	0.227	0.000189
15:76454427	ENSSSCG00000032177	MYO3B	15	76454427	T	G	+	T	G	5_prime_UTR_variant	rs342416976	19	13	19	0	0	0	28	6	6	0	0	11	1.0,1.0,1.0	1.0,1.0,0.353	0.216	0.000920961
15:76455545	ENSSSCG00000032177	MYO3B	15	76455545	T	C	+	T	C	synonymous_variant	rs326965968	11	9	16	0	0	0	8	7	4	0	0	7	1.0,1.0,1.0	1.0,1.0,0.364	0.212	0.00356983
14:104771942	ENSSSCG00000010476	MYOF	14	104771942	C	G	-	G	C	3_prime_UTR_variant	rs338765538	8	9	11	10	0	4	2	3	0	3	7	10	0.444,1.0,0.733	0.4,0.3,0.0	0.493	0.00130142
14:104771968	ENSSSCG00000010476	MYOF	14	104771968	G	A	-	C	T	3_prime_UTR_variant	rs318525390	8	10	11	3	0	1	2	5	2	2	2	7	0.727,1.0,0.917	0.5,0.714,0.222	0.402	0.00522921
11:8895732	ENSSSCG00000009341	N4BP2L2	11	8895732	G	A	-	C	T	3_prime_UTR_variant	rs1108571954	10	8	11	3	3	5	14	18	7	0	0	2	0.769,0.727,0.688	1.0,1.0,0.778	-0.198	0.0176722
1:31135731	ENSSSCG00000004187	NA	1	31135731	C	G	-	G	C	missense_variant	rs345922396	9	8	14	0	0	0	7	4	2	0	2	2	1.0,1.0,1.0	1.0,0.667,0.5	0.278	0.0225766
1:251814079	ENSSSCG00000005457	NA	1	251814079	A	G	-	T	C	synonymous_variant	NA	10	9	28	0	0	0	0	16	0	20	0	5	1.0,1.0,1.0	0.0,1.0,0.0	0.667	4.37557e-10
1:243102206	ENSSSCG00000027974	NA	1	243102206	C	A	-	G	T	3_prime_UTR_variant	rs324965256	4	12	8	7	0	8	15	14	7	0	0	4	0.364,1.0,0.5	1.0,1.0,0.636	-0.258	0.0117239
1:243102221	ENSSSCG00000027974	NA	1	243102221	C	T	-	G	A	3_prime_UTR_variant	rs334139883	3	10	9	7	0	10	17	12	8	0	0	5	0.3,1.0,0.474	1.0,1.0,0.615	-0.281	0.00616425
1:243102318	ENSSSCG00000027974	NA	1	243102318	A	G	-	T	C	3_prime_UTR_variant	rs344375945	6	19	24	14	0	19	33	15	4	0	0	6	0.3,1.0,0.558	1.0,1.0,0.4	-0.181	0.00045598
1:125567986	ENSSSCG00000029642	NA	1	125567986	T	A	-	A	T	stop gained_variant	rs338134170	16	3	13	0	4	0	4	4	5	2	5	6	1.0,0.429,1.0	0.667,0.444,0.455	0.288	0.0042181
1:37004393	ENSSSCG00000031772	NA	1	37004393	C	T	+	C	T	stop gained_splice_variant	rs318326672	7	8	9	4	2	5	0	0	0	12	7	10	0.636,0.8,0.643	0.0,0.0,0.0	0.693	2.92782e-08
1:123450474	ENSSSCG00000032141	NA	1	123450474	T	A	-	A	T	3_prime_UTR_variant	rs330109669	1	12	0	1	2	2	19	43	30	1	0	1	0.5,0.857,0.0	0.95,1.0,0.968	-0.52	0.00440243
1:261226718	ENSSSCG00000032297	NA	1	261226718	T	G	+,-			3_prime_UTR_variant	rs324655364	13	13	26	0	0	0	40	23	8	0	0	12	1.0,1.0,1.0	1.0,1.0,0.4	0.2	0.00523703
1:261227937	ENSSSCG00000032297	NA	1	261227937	C	T	+,-			3_prime_UTR_variant	rs335949950	15	13	22	0	0	1	8	9	7	0	0	6	1.0,1.0,0.957	1.0,1.0,0.538	0.139	0.023618
1:147941107	ENSSSCG00000034069	NA	1	147941107	G	A	-	C	T	non_coding_transcript_exon_variant	rs341326096	9	12	9	0	0	0	8	0	6	0	2	6	1.0,1.0,1.0	1.0,0.0,0.5	0.5	0.00139526
1:161183454	ENSSSCG00000034264	NA	1	161183454	G	C	+,-			3_prime_UTR_variant	rs341612362	4	4	7	1	6	3	0	0	0	8	9	5	0.8,0.4,0.7	0.0,0.0,0.0	0.633	2.98888e-05
1:160651182	ENSSSCG00000036234	NA	1	160651182	T	A	-	A	T	synonymous_variant	NA	4	3	5	11	6	2	0	0	0	18	7	15	0.267,0.333,0.714	0.0,0.0,0.0	0.438	6.07365e-05
1:160651203	ENSSSCG00000036234	NA	1	160651203	T	C	-	A	G	synonymous_variant	NA	8	3	6	15	6	5	0	0	0	19	11	11	0.348,0.333,0.545	0.0,0.0,0.0	0.409	1.14731e-05
1:56270989	ENSSSCG00000038663	NA	1	56270989	G	A	+	G	A	non_coding_transcript_exon_variant	rs318494823	8	7	8	9	3	10	0	0	0	5	17	19	0.471,0.7,0.444	0.0,0.0,0.0	0.538	1.15e-07
1:39871440	ENSSSCG00000039357	NA	1	39871440	T	C	+,-			3_prime_UTR_variant	rs323767150	9	18	19	14	0	19	1	5	6	8	13	19	0.391,1.0,0.5	0.111,0.278,0.24	0.421	0.000483546
1:39872223	ENSSSCG00000039357	NA	1	39872223	G	T	+,-			3_prime_UTR_variant	rs343430339	2	0	5	3	6	4	3	3	16	5	3	0	0.4,0.0,0.556	0.375,0.5,1.0	-0.306	0.0265678
1:39872321	ENSSSCG00000039357	NA	1	39872321	C	G	+,-			3_prime_UTR_variant	rs329839203	7	3	9	0	0	0	4	5	11	9	4	0	1.0,1.0,1.0	0.308,0.556,1.0	0.379	0.00267101
1:218944221	ENSSSCG00000039823	NA	1	218944221	A	G	+	A	G	3_prime_UTR_variant	rs1107989203	0	4	0	10	0	24	8	3	17	7	6	0	0.0,1.0,0.0	0.533,0.333,1.0	-0.289	1.55726e-06
1:218944249	ENSSSCG00000039823	NA	1	218944249	A	G	+	A	G	3_prime_UTR_variant	rs1113779949	1	7	0	6	0	15	4	6	14	3	9	0	0.143,1.0,0.0	0.571,0.4,1.0	-0.276	0.00788393
1:123462850	NA	NA	1	123462850	G	T	.				rs326769234	10	5	16	0	11	1	0	0	13	4	54	15	1.0,0.313,0.941	0.0,0.0,0.464	0.596	6.68516e-09
1:123462881	NA	NA	1	123462881	T	A	.				rs337099166	11	4	20	0	6	0	1	0	28	1	43	16	1.0,0.4,1.0	0.5,0.0,0.636	0.421	2.39123e-07
1:139016312	NA	NA	1	139016312	A	T	.				rs333611233	0	0	0	52	32	70	11	81	28	9	0	57	0.0,0.0,0.0	0.55,1.0,0.329	-0.626	0
1:229728788	NA	NA	1	229728788	A	G	.				rs339872049	6	17	5	5	0	9	13	6	26	0	4	0	0.545,1.0,0.357	1.0,0.6,1.0	-0.232	0.0108702
1:26043524	NA	NA	1	26043524	T	C	.				rs341959388	25	23	17	32	0	23	22	11	0	14	11	32	0.439,1.0,0.425	0.611,0.5,0.0	0.251	0.0355391
1:26043574	NA	NA	1	26043574	G	A	.				rs330079627	15	19	25	13	0	17	14	9	0	6	7	16	0.536,1.0,0.595	0.7,0.563,0.0	0.289	0.0335794
1:31135763	NA	NA	1	31135763	T	C	.				rs338018708	5	6	13	0	0	0	7	4	2	0	2	2	1.0,1.0,1.0	1.0,0.667,0.5	0.278	0.0384285
1:71831329	NA	NA	1	71831329	C	T	.				NA	3	3	3	9	11	9	1	0	0	13	20	16	0.25,0.214,0.25	0.071,0.0,0.0	0.214	0.0062933
1:96787264	NA	NA	1	96787264	T	C	.				rs335920449	11	9	8	0	10	0	0	0	10	26	43	13	1.0,0.474,1.0	0.0,0.0,0.435	0.68	1.56527e-10
2:12196720	ENSSSCG00000013144	NA	2	12196720	A	G	+	A	G	non_coding_transcript_exon_variant	rs331822675	2	2	2	2	10	6	3	10	6	5	0	0	0.5,0.167,0.25	0.375,1.0,1.0	-0.486	0.00113334
2:12196732	ENSSSCG00000013144	NA	2	12196732	A	G	+	A	G	non_coding_transcript_exon_variant	rs344521678	5	5	3	8	21	18	7	28	19	11	0	0	0.385,0.192,0.143	0.389,1.0,1.0	-0.556	1.01276e-10
2:12496423	ENSSSCG00000013155	NA	2	12496423	G	A	-	C	T	3_prime_UTR_variant	rs334397506	8	0	22	11	22	19	5	46	12	6	0	17	0.421,0.0,0.537	0.455,1.0,0.414	-0.304	2.05619e-05
2:15004564	ENSSSCG00000013232	NA	2	15004564	G	A	+	G	A	3_prime_UTR_variant	rs324307986	5	5	16	0	0	0	0	2	4	12	4	0	1.0,1.0,1.0	0.0,0.333,1.0	0.556	4.36339e-07
2:90723935	ENSSSCG00000014132	NA	2	90723935	C	T	+	C	T	3_prime_UTR_variant	rs345016438	3	4	2	11	3	4	4	13	16	5	0	6	0.214,0.571,0.333	0.444,1.0,0.727	-0.351	0.0032319
2:116893431	ENSSSCG00000026230	NA	2	116893431	A	G	-	T	C	3_prime_UTR_variant	rs327824978	0	1	0	11	8	25	5	4	6	5	3	7	0.0,0.111,0.0	0.5,0.571,0.462	-0.474	8.20979e-06
2:116893433	ENSSSCG00000026230	NA	2	116893433	G	A	-	C	T	3_prime_UTR_variant	rs698185386	0	1	0	5	2	11	5	5	9	2	1	4	0.0,0.333,0.0	0.714,0.833,0.692	-0.636	3.42961e-05
2:66395140	ENSSSCG00000029347	NA	2	66395140	A	G	-	T	C	3_prime_UTR_variant	rs342177232	1	4	7	1	0	5	3	8	10	0	0	0	0.5,1.0,0.583	1.0,1.0,1.0	-0.306	0.0122546
2:133470076	ENSSSCG00000033499	NA	2	133470076	G	A	+,-			3_prime_UTR_variant	rs339816454	16	5	33	1	4	0	12	8	18	3	3	9	0.941,0.556,1.0	0.8,0.727,0.667	0.101	0.0213334
2:133470134	ENSSSCG00000033499	NA	2	133470134	G	A	+,-			3_prime_UTR_variant	rs329864642	19	5	37	1	2	0	10	10	21	3	5	8	0.95,0.714,1.0	0.769,0.667,0.724	0.168	0.00197216
2:13635299	ENSSSCG00000035585	NA	2	13635299	T	A	+	T	A	3_prime_UTR_variant	rs337566215	2	4	1	2	3	5	7	15	5	3	0	0	0.5,0.571,0.167	0.7,1.0,1.0	-0.487	0.00277581
2:12928924	ENSSSCG00000036193	NA	2	12928924	C	G	-	G	C	non_coding_transcript_exon_variant	rs342664868	15	9	21	0	0	0	2	7	8	0	8	0	1.0,1.0,1.0	1.0,0.467,1.0	0.178	0.000458683
2:41021395	ENSSSCG00000037358	NA	2	41021395	T	C	+	T	C	5_prime_UTR_variant	rs699306217	4	2	3	4	7	6	10	6	9	0	1	7	0.5,0.222,0.333	1.0,0.857,0.563	-0.455	0.00733824
2:41021396	ENSSSCG00000037358	NA	2	41021396	A	T	+	A	T	5_prime_UTR_variant	rs700697896	4	3	2	5	8	6	11	6	8	0	2	8	0.444,0.273,0.25	1.0,0.75,0.5	-0.428	0.00864848
2:12758757	NA	NA	2	12758757	G	A	.				rs333547877	4	10	13	3	0	4	8	0	19	9	2	14	0.571,1.0,0.765	0.471,0.0,0.576	0.43	0.0296245
2:13982590	NA	NA	2	13982590	C	G	.				rs320247803	4	7	15	0	0	0	4	0	9	0	9	0	1.0,1.0,1.0	1.0,0.0,1.0	0.333	0.00104487
2:13982656	NA	NA	2	13982656	G	A	.				rs341850581	7	10	17	0	0	0	9	0	12	0	10	0	1.0,1.0,1.0	1.0,0.0,1.0	0.333	0.000861291
2:67810199	NA	NA	2	67810199	C	T	.				rs335528068	0	8	0	16	6	11	11	3	4	1	8	7	0.0,0.571,0.0	0.917,0.273,0.364	-0.327	0.0108411
3:57216769	ENSSSCG00000008205	NA	3	57216769	A	T	+	A	T	3_prime_UTR_variant	NA	1	3	3	19	34	36	8	12	18	33	58	55	0.05,0.081,0.077	0.195,0.171,0.247	-0.135	0.0101635
3:4386727	ENSSSCG00000033648	NA	3	4386727	C	A	+	C	A	3_prime_UTR_variant	rs324675313	6	10	10	6	0	4	19	6	0	17	7	11	0.5,1.0,0.714	0.528,0.462,0.0	0.408	0.0139087
3:16689205	ENSSSCG00000035154	NA	3	16689205	G	T	+,-			3_prime_UTR_variant	NA	7	2	15	16	6	13	6	25	10	1	13	9	0.304,0.25,0.536	0.857,0.658,0.526	-0.317	0.0302911
3:69914802	ENSSSCG00000038023	NA	3	69914802	G	C	+	G	C	missense_variant	rs321491115	17	20	22	10	10	18	0	51	24	13	0	10	0.63,0.667,0.55	0.0,1.0,0.706	0.047	0.0495703
3:124011588	ENSSSCG00000040277	NA	3	124011588	A	G	-	T	C	non_coding_transcript_exon_variant	rs345143812	22	17	21	0	0	0	18	10	15	0	8	12	1.0,1.0,1.0	1.0,0.556,0.556	0.296	2.34102e-06
3:124011653	ENSSSCG00000040277	NA	3	124011653	G	T	-	C	A	non_coding_transcript_exon_variant	rs344930697	23	14	23	0	0	0	3	7	8	0	3	6	1.0,1.0,1.0	1.0,0.7,0.571	0.243	5.47469e-05
3:124011725	ENSSSCG00000040277	NA	3	124011725	C	A	-	G	T	non_coding_transcript_exon_variant	rs322424710	5	3	7	0	0	0	0	7	0	0	8	2	1.0,1.0,1.0	NA,0.467,0.0	0.767	0.00114082
3:120021695	ENSSSCG00000040752	NA	3	120021695	A	C	+	A	C	3_prime_UTR_variant	rs701049115	0	0	0	9	7	11	6	3	8	1	3	3	0.0,0.0,0.0	0.857,0.5,0.727	-0.695	3.17183e-07
3:120021706	ENSSSCG00000040752	NA	3	120021706	A	C	+	A	C	3_prime_UTR_variant	NA	0	5	0	8	1	12	12	4	6	2	3	4	0.0,0.833,0.0	0.857,0.571,0.6	-0.398	0.000660061
3:30318933	NA	NA	3	30318933	A	C	.				NA	9	9	8	0	0	0	3	3	8	8	1	3	1.0,1.0,1.0	0.273,0.75,0.727	0.417	0.000219167
3:30541859	NA	NA	3	30541859	G	A	.				NA	8	11	16	0	0	0	12	6	3	12	2	2	1.0,1.0,1.0	0.5,0.75,0.6	0.383	2.04664e-05
3:47963960	NA	NA	3	47963960	A	T	.				rs338140188	0	0	3	4	5	3	6	4	10	5	3	7	0.0,0.0,0.5	0.545,0.571,0.588	-0.402	0.0447442
4:35776652	ENSSSCG00000006061	NA	4	35776652	C	T	+	C	T	3_prime_UTR_variant	rs333432014	0	4	0	4	5	12	7	6	3	0	8	9	0.0,0.444,0.0	1.0,0.429,0.25	-0.411	0.0301302
4:36227707	ENSSSCG00000006063	NA	4	36227707	G	A	+	G	A	3_prime_UTR_variant	rs703479556	0	0	1	28	26	43	6	3	6	46	44	33	0.0,0.0,0.023	0.115,0.064,0.154	-0.103	0.00567793
4:89900777	ENSSSCG00000006380	NA	4	89900777	C	T	+	C	T	3_prime_UTR_variant	rs325554868	6	6	23	0	6	0	19	3	6	0	12	5	1.0,0.5,1.0	1.0,0.2,0.545	0.252	0.0432706
4:90002917	ENSSSCG00000006382	NA	4	90002917	T	G	+	T	G	3_prime_UTR_variant	rs702624489	9	4	6	23	5	15	5	8	3	0	4	3	0.281,0.444,0.286	1.0,0.667,0.5	-0.385	0.00659701
4:99130677	ENSSSCG00000006665	NA	4	99130677	G	T	+	G	T	3_prime_UTR_variant	rs325710733	17	23	27	0	0	0	22	20	24	0	15	0	1.0,1.0,1.0	1.0,0.571,1.0	0.143	0.00027754
4:99130688	ENSSSCG00000006665	NA	4	99130688	C	T	+	C	T	3_prime_UTR_variant	rs345393844	16	24	29	0	0	0	22	19	21	0	16	0	1.0,1.0,1.0	1.0,0.543,1.0	0.152	9.463e-05
4:112153450	ENSSSCG00000023187	NA	4	112153450	T	C	+	T	C	synonymous_variant	NA	21	2	19	1	4	0	3	26	21	0	0	0	0.955,0.333,1.0	1.0,1.0,1.0	-0.237	0.0403133
4:127360391	ENSSSCG00000024973	NA	4	127360391	A	G	+	A	G	5_prime_UTR_variant	rs321086647	4	0	15	10	27	25	3	20	25	11	33	24	0.286,0.0,0.375	0.214,0.377,0.51	-0.147	0.027263
4:91854245	ENSSSCG00000025644	NA	4	91854245	T	C	-	A	G	3_prime_UTR_variant	rs332105692	19	5	21	0	4	0	0	11	25	21	11	0	1.0,0.556,1.0	0.0,0.5,1.0	0.352	3.25914e-05
4:91855526	ENSSSCG00000025644	NA	4	91855526	G	A	-	C	T	3_prime_UTR_variant	rs323691192	8	7	19	9	8	9	0	9	2	16	11	10	0.471,0.467,0.679	0.0,0.45,0.167	0.333	0.00217766
4:89166037	ENSSSCG00000030318	NA	4	89166037	G	T	-	C	A	5_prime_UTR_variant	rs330140335	40	54	45	35	0	43	0	34	44	35	29	34	0.533,1.0,0.511	0.0,0.54,0.564	0.314	0.000664026
4:45668738	ENSSSCG00000031281	NA	4	45668738	A	G	+,-			3_prime_UTR_variant	NA	7	4	6	5	7	4	7	0	0	10	10	13	0.583,0.364,0.6	0.412,0.0,0.0	0.378	0.00948286
4:45670924	ENSSSCG00000031281	NA	4	45670924	G	A	+,-			5_prime_UTR_variant	NA	9	4	8	5	6	2	6	0	0	5	14	7	0.643,0.4,0.8	0.545,0.0,0.0	0.432	0.00213742
4:57020853	ENSSSCG00000031362	NA	4	57020853	C	G	+	C	G	non_coding_transcript_exon_variant	rs331288696	9	7	11	21	6	11	0	3	6	35	5	10	0.3,0.538,0.5	0.0,0.375,0.375	0.196	0.00551366
4:57020933	ENSSSCG00000031362	NA	4	57020933	A	G	+	A	G	non_coding_transcript_exon_variant	rs321831408	16	10	26	0	0	0	10	5	0	5	2	2	1.0,1.0,1.0	0.667,0.714,0.0	0.54	5.40803e-05
4:33000765	ENSSSCG00000031957	NA	4	33000765	G	C	-	C	G	3_prime_UTR_variant	rs346215561	11	3	13	5	6	17	30	2	9	0	10	5	0.688,0.333,0.433	1.0,0.167,0.643	-0.118	0.0294069
4:33198435	ENSSSCG00000033829	NA	4	33198435	A	T	-	T	A	missense_variant	rs320626523	10	33	33	8	0	27	19	27	8	38	1	12	0.556,1.0,0.55	0.333,0.964,0.4	0.136	0.0326573
4:115573707	ENSSSCG00000034761	NA	4	115573707	C	A	+	C	A	non_coding_transcript_exon_variant	rs345592006	6	8	2	10	0	6	20	13	16	0	0	0	0.375,1.0,0.25	1.0,1.0,1.0	-0.458	2.23191e-07
4:91693629	ENSSSCG00000037082	NA	4	91693629	T	G	-	A	C	missense_variant	rs331926904	10	0	9	21	24	19	18	11	5	0	11	14	0.323,0.0,0.321	1.0,0.5,0.263	-0.373	0.000237584
4:28191484	ENSSSCG00000038444	NA	4	28191484	T	A	-	A	T	3_prime_UTR_variant	rs699165355	34	38	57	32	0	57	53	40	59	0	0	62	0.515,1.0,0.5	1.0,1.0,0.488	-0.157	0.03031
4:117114017	ENSSSCG00000040282	NA	4	117114017	C	T	-	G	A	non_coding_transcript_exon_variant	rs1110763651	0	9	0	2	0	11	9	3	10	0	0	0	0.0,1.0,0.0	1.0,1.0,1.0	-0.667	5.91615e-05
4:100471394	NA	NA	4	100471394	C	G	.				rs345716981	6	6	11	0	0	0	5	3	6	6	0	0	1.0,1.0,1.0	0.455,1.0,1.0	0.182	0.0132742
4:105221360	NA	NA	4	105221360	C	A	.				rs1110420088	15	11	14	42	57	39	0	4	15	45	86	50	0.263,0.162,0.264	0.0,0.044,0.231	0.138	0.00279307
4:117069876	NA	NA	4	117069876	C	T	.				rs1111930262	2	11	0	16	0	26	4	5	14	0	13	0	0.111,1.0,0.0	1.0,0.278,1.0	-0.389	0.000949114
4:42136148	NA	NA	4	42136148	C	T	.				rs336710482	0	1	0	11	3	4	16	12	3	0	0	0	0.0,0.25,0.0	1.0,1.0,1.0	-0.917	4.80015e-11
4:91433577	NA	NA	4	91433577	T	C	.				rs341455698	5	3	4	0	4	0	0	2	5	9	7	0	1.0,0.429,1.0	0.0,0.222,1.0	0.402	0.0232631
4:91757174	NA	NA	4	91757174	G	A	.				rs325720913	5	3	5	0	2	0	0	1	5	8	1	0	1.0,0.6,1.0	0.0,0.5,1.0	0.367	0.0286963
4:91839346	NA	NA	4	91839346	C	G	.				rs326364511	78	31	77	0	19	0	0	62	59	19	43	0	1.0,0.62,1.0	0.0,0.59,1.0	0.343	4.79956e-08
4:92021108	NA	NA	4	92021108	G	A	.				rs342319201	3	4	6	4	5	1	0	1	2	10	5	4	0.429,0.444,0.857	0.0,0.167,0.333	0.41	0.010961
5:61587189	ENSSSCG00000000639	NA	5	61587189	C	T	+	C	T	5_prime_UTR_variant	rs331636965	3	3	5	5	4	8	0	1	0	13	4	10	0.375,0.429,0.385	0.0,0.2,0.0	0.329	0.00413313
5:73947029	ENSSSCG00000039286	NA	5	73947029	T	A	+	T	A	non_coding_transcript_exon_variant	rs696472735	16	3	11	8	12	2	17	13	15	5	1	4	0.667,0.2,0.846	0.773,0.929,0.789	-0.259	0.0223265
5:61969133	ENSSSCG00000039880	NA	5	61969133	T	C	+	T	C	3_prime_UTR_variant	rs326323880	48	36	43	0	0	0	18	24	26	9	0	0	1.0,1.0,1.0	0.667,1.0,1.0	0.111	0.000706327
5:18575528	NA	NA	5	18575528	G	A	.				rs339134075	7	9	9	0	0	1	0	0	0	24	5	12	1.0,1.0,0.9	0.0,0.0,0.0	0.967	0
5:56168548	NA	NA	5	56168548	T	C	.				NA	1	10	5	9	0	17	27	5	19	0	4	0	0.1,1.0,0.227	1.0,0.556,1.0	-0.409	1.20704e-07
5:76634515	NA	NA	5	76634515	C	T	.				NA	3	9	11	38	10	53	0	6	2	13	45	57	0.073,0.474,0.172	0.0,0.118,0.034	0.189	0.0145842
5:79128421	NA	NA	5	79128421	C	A	.				rs793731150	9	3	8	1	14	0	5	21	17	0	0	0	0.9,0.176,1.0	1.0,1.0,1.0	-0.308	5.82734e-06
5:87241374	NA	NA	5	87241374	T	G	.				rs791494849	4	5	9	6	4	8	2	2	3	14	11	4	0.4,0.556,0.529	0.125,0.154,0.429	0.259	0.022595
5:87241376	NA	NA	5	87241376	G	T	.				NA	9	8	14	0	0	0	5	3	6	12	8	0	1.0,1.0,1.0	0.294,0.273,1.0	0.478	5.67548e-07
6:38044517	ENSSSCG00000002849	NA	6	38044517	C	T	+	C	T	synonymous_variant	rs322350954	6	6	6	8	3	7	0	3	1	11	6	2	0.429,0.667,0.462	0.0,0.333,0.333	0.297	0.0335026
6:48430841	ENSSSCG00000002988	NA	6	48430841	A	G	+	A	G	3_prime_UTR_variant	NA	10	20	25	4	0	7	14	10	0	5	4	12	0.714,1.0,0.781	0.737,0.714,0.0	0.348	0.00374409
6:73047330	ENSSSCG00000003451	NA	6	73047330	A	G	+	A	G	synonymous_variant	rs345594523	5	4	3	4	3	10	0	0	0	12	17	15	0.556,0.571,0.231	0.0,0.0,0.0	0.453	1.88949e-05
6:95631388	ENSSSCG00000003667	NA	6	95631388	T	A	-	A	T	3_prime_UTR_variant	rs334391024	6	7	5	2	0	4	10	5	7	0	0	0	0.75,1.0,0.556	1.0,1.0,1.0	-0.231	0.0255884
6:95637600	ENSSSCG00000003667	NA	6	95637600	C	T	-	G	A	3_prime_UTR_variant	rs323561431	3	14	5	9	0	37	5	6	6	0	0	0	0.25,1.0,0.119	1.0,1.0,1.0	-0.544	1.78487e-06
6:95637764	ENSSSCG00000003667	NA	6	95637764	A	G	-	T	C	3_prime_UTR_variant	rs789287896	5	9	7	51	0	78	12	5	17	0	0	0	0.089,1.0,0.082	1.0,1.0,1.0	-0.609	0
6:95637775	ENSSSCG00000003667	NA	6	95637775	C	A	-	G	T	3_prime_UTR_variant	rs790837800	20	46	32	51	0	74	42	29	59	0	0	0	0.282,1.0,0.302	1.0,1.0,1.0	-0.472	0
6:95638159	ENSSSCG00000003667	NA	6	95638159	C	A	-	G	T	3_prime_UTR_variant	rs712062676	4	6	7	10	1	9	5	5	11	0	0	0	0.286,0.857,0.438	1.0,1.0,1.0	-0.473	5.28022e-05
6:95638163	ENSSSCG00000003667	NA	6	95638163	C	A	-	G	T	3_prime_UTR_variant	rs1109824081	4	7	5	9	0	11	4	4	11	0	0	0	0.308,1.0,0.313	1.0,1.0,1.0	-0.46	8.36874e-05
6:119129022	ENSSSCG00000003741	NA	6	119129022	C	G	+	C	G	3_prime_UTR_variant	NA	19	14	42	0	0	0	5	0	28	2	56	19	1.0,1.0,1.0	0.714,0.0,0.596	0.563	0
6:119131202	ENSSSCG00000003741	NA	6	119131202	A	T	+	A	T	3_prime_UTR_variant	rs338400539	14	7	32	2	6	0	0	0	0	6	14	15	0.875,0.538,1.0	0.0,0.0,0.0	0.804	0
6:119131205	ENSSSCG00000003741	NA	6	119131205	T	C	+	T	C	3_prime_UTR_variant	rs319972408	9	9	19	0	0	0	5	8	6	0	3	9	1.0,1.0,1.0	1.0,0.727,0.4	0.291	9.87798e-05
6:119131284	ENSSSCG00000003741	NA	6	119131284	T	G	+	T	G	3_prime_UTR_variant	rs329602464	15	7	26	0	0	0	3	3	3	0	6	6	1.0,1.0,1.0	1.0,0.333,0.333	0.444	4.11407e-07
6:119131326	ENSSSCG00000003741	NA	6	119131326	A	G	+	A	G	3_prime_UTR_variant	rs338173291	13	8	22	0	0	0	4	0	6	2	15	7	1.0,1.0,1.0	0.667,0.0,0.462	0.624	7.79994e-11
6:119132564	ENSSSCG00000003741	NA	6	119132564	A	G	+	A	G	3_prime_UTR_variant	rs343439853	9	14	15	0	0	0	24	5	1	0	3	4	1.0,1.0,1.0	1.0,0.625,0.2	0.392	0.0108929
6:46048593	ENSSSCG00000023195	NA	6	46048593	A	C	-	T	G	3_prime_UTR_variant	rs330043826	6	4	3	1	0	5	0	0	0	8	10	3	0.857,1.0,0.375	0.0,0.0,0.0	0.744	1.76294e-05
6:46059265	ENSSSCG00000023195	NA	6	46059265	C	T	-	G	A	missense_variant	rs342353536	6	9	5	3	0	6	0	0	0	13	11	8	0.667,1.0,0.455	0.0,0.0,0.0	0.707	2.83892e-08
6:133597600	ENSSSCG00000027421	NA	6	133597600	G	A	-	C	T	missense_variant	NA	25	13	26	18	8	10	0	36	0	35	7	60	0.581,0.619,0.722	0.0,0.837,0.0	0.362	1.17987e-07
6:134830131	ENSSSCG00000032520	NA	6	134830131	T	C	-	A	G	non_coding_transcript_exon_variant	rs328325646	5	4	13	0	0	0	4	2	14	24	7	0	1.0,1.0,1.0	0.143,0.222,1.0	0.545	2.03012e-06
6:134830196	ENSSSCG00000032520	NA	6	134830196	A	C	-	T	G	non_coding_transcript_exon_variant	rs344678578	8	7	9	1	0	0	1	4	9	13	8	0	0.889,1.0,1.0	0.071,0.333,1.0	0.495	3.48342e-05
6:58201323	ENSSSCG00000032585	NA	6	58201323	T	C	+,-			3_prime_UTR_variant	rs345375747	4	8	7	0	0	0	2	6	7	2	5	0	1.0,1.0,1.0	0.5,0.545,1.0	0.318	0.0154516
6:123697043	ENSSSCG00000033723	NA	6	123697043	G	T	-	C	A	non_coding_transcript_exon_variant	rs326201947	5	4	9	9	0	5	1	0	0	0	15	12	0.357,1.0,0.643	1.0,0.0,0.0	0.333	5.12371e-05
6:58662202	ENSSSCG00000034920	NA	6	58662202	C	G	-	G	C	3_prime_UTR_variant	NA	0	1	1	4	6	6	8	12	3	6	14	6	0.0,0.143,0.143	0.571,0.462,0.333	-0.36	0.0190587
6:58662210	ENSSSCG00000034920	NA	6	58662210	T	G	-	A	C	3_prime_UTR_variant	NA	0	0	1	4	6	6	5	10	3	8	18	9	0.0,0.0,0.143	0.385,0.357,0.25	-0.283	0.0444011
6:140910227	ENSSSCG00000036447	NA	6	140910227	G	A	-	C	T	non_coding_transcript_exon_variant	rs320391917	9	0	15	7	24	13	4	18	22	0	0	0	0.563,0.0,0.536	1.0,1.0,1.0	-0.634	2.12691e-12
6:140910273	ENSSSCG00000036447	NA	6	140910273	C	G	-	G	C	non_coding_transcript_exon_variant	rs331622677	11	4	8	7	8	12	0	0	0	7	13	27	0.611,0.333,0.4	0.0,0.0,0.0	0.448	1.22875e-07
6:140910313	ENSSSCG00000036447	NA	6	140910313	A	G	-	T	C	non_coding_transcript_exon_variant	rs322645006	12	0	28	22	38	26	15	30	31	0	0	0	0.353,0.0,0.519	1.0,1.0,1.0	-0.71	0
6:140910317	ENSSSCG00000036447	NA	6	140910317	G	A	-	C	T	non_coding_transcript_exon_variant	rs713243662	18	37	22	12	0	31	0	0	0	18	32	29	0.6,1.0,0.415	0.0,0.0,0.0	0.672	0
6:140910319	ENSSSCG00000036447	NA	6	140910319	G	A	-	C	T	non_coding_transcript_exon_variant	rs697573064	18	36	22	12	0	32	0	0	0	16	33	32	0.6,1.0,0.407	0.0,0.0,0.0	0.669	0
6:140910469	ENSSSCG00000036447	NA	6	140910469	G	T	-	C	A	non_coding_transcript_exon_variant	rs331255499	10	0	24	9	16	15	7	22	19	0	0	0	0.526,0.0,0.615	1.0,1.0,1.0	-0.619	1.45046e-10
6:96175866	ENSSSCG00000036891	NA	6	96175866	T	C	-	A	G	missense_variant, splice_region_variant	rs320384615	3	3	42	10	6	44	0	0	0	36	62	62	0.231,0.333,0.488	0.0,0.0,0.0	0.351	0
6:47648064	ENSSSCG00000036998	NA	6	47648064	A	G	-	T	C	5_prime_UTR_variant, 3_prime_UTR_variant	rs337922378	5	0	6	7	14	10	11	12	9	0	21	0	0.417,0.0,0.375	1.0,0.364,1.0	-0.524	0.00432723
6:56528661	ENSSSCG00000038825	NA	6	56528661	T	G	+	T	G	5_prime_UTR_variant	NA	7	7	15	45	29	65	16	27	21	10	60	63	0.135,0.194,0.188	0.615,0.31,0.25	-0.22	0.00400772
6:56528708	ENSSSCG00000038825	NA	6	56528708	C	G	+	C	G	5_prime_UTR_variant	rs322415827	6	14	15	37	12	29	23	47	30	2	21	50	0.14,0.538,0.341	0.92,0.691,0.375	-0.322	8.27503e-05
6:56528743	ENSSSCG00000038825	NA	6	56528743	C	T	+	C	T	5_prime_UTR_variant	NA	10	11	16	40	19	50	17	41	37	10	67	75	0.2,0.367,0.242	0.63,0.38,0.33	-0.177	0.0240352
6:56528768	ENSSSCG00000038825	NA	6	56528768	G	C	+	G	C	5_prime_UTR_variant	rs791465952	8	7	14	53	26	67	13	41	33	10	76	94	0.131,0.212,0.173	0.565,0.35,0.26	-0.22	0.000939782
6:56528784	ENSSSCG00000038825	NA	6	56528784	G	A	+	G	A	5_prime_UTR_variant	NA	7	7	13	53	26	61	14	36	27	10	74	91	0.117,0.212,0.176	0.583,0.327,0.229	-0.212	0.00356284
6:10756906	ENSSSCG00000039747	NA	6	10756906	T	C	-	A	G	3_prime_UTR_variant	rs328045963	5	5	9	9	9	25	23	30	29	18	34	29	0.357,0.357,0.265	0.561,0.469,0.5	-0.184	0.0251482
6:128084633	NA	NA	6	128084633	T	G	.				rs788719054	20	21	35	21	14	26	0	0	0	15	18	17	0.488,0.6,0.574	0.0,0.0,0.0	0.554	5.4345e-13
6:140910583	NA	NA	6	140910583	T	G	.				rs321983313	8	0	18	5	11	6	5	8	12	0	0	0	0.615,0.0,0.75	1.0,1.0,1.0	-0.545	6.08903e-05
6:140910618	NA	NA	6	140910618	G	T	.				rs333749335	6	0	14	6	18	10	5	10	19	0	0	0	0.5,0.0,0.583	1.0,1.0,1.0	-0.639	2.57254e-09
6:140910679	NA	NA	6	140910679	C	T	.				rs344293093	6	0	12	3	10	10	4	7	17	0	0	0	0.667,0.0,0.545	1.0,1.0,1.0	-0.596	1.667e-06
6:14234026	NA	NA	6	14234026	C	A	.				rs1110708528	14	9	13	0	0	0	8	7	20	11	11	1	1.0,1.0,1.0	0.421,0.389,0.952	0.413	1.21842e-05
6:145401881	NA	NA	6	145401881	A	G	.				rs339855142	0	3	0	2	4	15	3	3	5	0	4	0	0.0,0.429,0.0	1.0,0.429,1.0	-0.667	0.00102957
6:168108978	NA	NA	6	168108978	C	T	.				rs332609685	14	6	21	0	0	0	1	0	10	7	53	2	1.0,1.0,1.0	0.125,0.0,0.833	0.681	0
6:27256618	NA	NA	6	27256618	A	T	.				NA	10	12	12	1	5	0	0	9	4	18	9	3	0.909,0.706,1.0	0.0,0.5,0.571	0.515	4.98543e-06
7:29472488	ENSSSCG00000001500	NA	7	29472488	A	G	+	A	G	5_prime_UTR_variant	rs336410381	10	10	12	0	0	0	14	14	18	12	0	0	1.0,1.0,1.0	0.538,1.0,1.0	0.154	0.00725995
7:50239583	ENSSSCG00000001790	NA	7	50239583	T	C	-	A	G	synonymous_variant	rs342371089	0	0	0	20	20	18	11	3	5	0	2	4	0.0,0.0,0.0	1.0,0.6,0.556	-0.719	3.31005e-12
7:50239622	ENSSSCG00000001790	NA	7	50239622	G	A	-	C	T	synonymous_variant	rs333200393	0	0	0	19	16	22	10	4	4	0	3	3	0.0,0.0,0.0	1.0,0.571,0.571	-0.714	1.24107e-11
7:22031597	ENSSSCG00000021069	NA	7	22031597	T	A	+	T	A	5_prime_UTR_variant	rs338848142	4	4	34	4	10	0	1	35	14	10	0	33	0.5,0.286,1.0	0.091,1.0,0.298	0.132	0.0291764
7:102217737	ENSSSCG00000021315	NA	7	102217737	A	T	+	A	T	5_prime_UTR_variant	rs321380604	14	6	22	0	4	0	2	12	5	2	1	11	1.0,0.6,1.0	0.5,0.923,0.313	0.288	0.00272122
7:46607737	ENSSSCG00000023467	NA	7	46607737	A	G	-	T	C	3_prime_UTR_variant	rs789182325	0	12	0	54	33	43	27	9	13	50	24	50	0.0,0.267,0.0	0.351,0.273,0.206	-0.188	5.38464e-05
7:46607843	ENSSSCG00000023467	NA	7	46607843	G	A	-	C	T	3_prime_UTR_variant	rs326635597	0	7	0	13	14	18	42	7	7	0	9	15	0.0,0.333,0.0	1.0,0.438,0.318	-0.474	2.35478e-09
7:46607862	ENSSSCG00000023467	NA	7	46607862	C	A	-	G	T	3_prime_UTR_variant	rs336086282	0	3	0	8	3	11	14	6	3	0	3	5	0.0,0.5,0.0	1.0,0.667,0.375	-0.514	2.79365e-05
7:46609284	ENSSSCG00000023467	NA	7	46609284	G	A	-	C	T	3_prime_UTR_variant	rs327575289	8	5	12	1	4	0	0	4	7	9	6	9	0.889,0.556,1.0	0.0,0.4,0.438	0.536	0.000201706
7:89744987	ENSSSCG00000032482	NA	7	89744987	T	A	-	A	T	non_coding_transcript_exon_variant	rs331743171	16	17	24	0	0	0	3	16	7	3	0	8	1.0,1.0,1.0	0.5,1.0,0.467	0.344	6.85548e-05
7:89746054	ENSSSCG00000032482	NA	7	89746054	A	G	-	T	C	non_coding_transcript_exon_variant	rs329302178	25	20	28	0	0	0	2	21	18	6	0	23	1.0,1.0,1.0	0.25,1.0,0.439	0.437	5.69968e-10
7:89746085	ENSSSCG00000032482	NA	7	89746085	G	A	-	C	T	non_coding_transcript_exon_variant	rs324004208	10	9	13	11	9	8	0	9	0	8	11	37	0.476,0.5,0.619	0.0,0.45,0.0	0.382	2.64703e-05
7:7421955	ENSSSCG00000033009	NA	7	7421955	G	A	+	G	A	3_prime_UTR_variant	rs322537926	4	12	20	0	0	0	1	9	10	4	1	4	1.0,1.0,1.0	0.2,0.9,0.714	0.395	0.00105178
7:57159053	ENSSSCG00000035350	NA	7	57159053	C	T	+,-			3_prime_UTR_variant	NA	9	6	10	1	3	2	0	5	0	15	1	7	0.9,0.667,0.833	0.0,0.833,0.0	0.522	1.42696e-05
7:81887141	ENSSSCG00000038741	NA	7	81887141	T	C	+	T	C	non_coding_transcript_exon_variant	rs1113729877	8	6	4	23	15	15	0	1	0	35	17	30	0.258,0.286,0.211	0.0,0.056,0.0	0.233	2.24328e-05
7:19244267	NA	NA	7	19244267	T	C	.				rs318982627	3	9	19	8	13	21	0	20	31	7	16	0	0.273,0.409,0.475	0.0,0.556,1.0	-0.133	0.0058469
7:86107889	NA	NA	7	86107889	G	A	.				rs787503932	5	3	5	12	22	22	13	10	8	6	20	29	0.294,0.12,0.185	0.684,0.333,0.216	-0.211	0.0483449
8:28312709	ENSSSCG00000008769	NA	8	28312709	T	C	+	T	C	3_prime_UTR_variant	rs336169030	13	6	9	13	0	13	1	27	21	8	0	0	0.5,1.0,0.409	0.111,1.0,1.0	-0.067	0.00064556
8:71988009	ENSSSCG00000008981	NA	8	71988009	G	A	+,-			3_prime_UTR_variant	rs327603142	6	5	10	0	1	0	3	9	0	0	0	8	1.0,0.833,1.0	1.0,1.0,0.0	0.278	0.018094
8:9031238	ENSSSCG00000022358	NA	8	9031238	C	T	-	G	A	3_prime_UTR_variant	rs337104042	30	31	39	24	21	33	0	28	0	35	29	100	0.556,0.596,0.542	0.0,0.491,0.0	0.401	0
8:116333942	ENSSSCG00000022788	NA	8	116333942	C	T	+	C	T	3_prime_UTR_variant	rs334159934	0	0	0	4	5	9	4	4	8	5	3	5	0.0,0.0,0.0	0.444,0.571,0.615	-0.544	0.000222667
8:70029560	ENSSSCG00000033419	NA	8	70029560	C	T	+,-			3_prime_UTR_variant	rs1113348185	11	26	28	0	0	0	10	11	21	7	0	0	1.0,1.0,1.0	0.588,1.0,1.0	0.137	0.00565483
8:103031335	ENSSSCG00000035060	NA	8	103031335	T	G	-	A	C	missense_variant	NA	3	7	3	3	3	7	1	0	1	6	4	5	0.5,0.7,0.3	0.143,0.0,0.167	0.397	0.0294204
8:9486371	ENSSSCG00000036070	NA	8	9486371	G	A	+	G	A	non_coding_transcript_exon_variant	rs711947091	4	5	6	1	5	4	0	3	0	3	9	9	0.8,0.5,0.6	0.0,0.25,0.0	0.55	0.0028974
8:73078183	ENSSSCG00000036445	NA	8	73078183	G	A	+	G	A	3_prime_UTR_variant	rs336692925	9	6	4	11	11	9	7	6	17	5	9	0	0.45,0.353,0.308	0.583,0.4,1.0	-0.291	0.0136527
8:73078284	ENSSSCG00000036445	NA	8	73078284	G	C	+	G	C	3_prime_UTR_variant	rs338342834	8	7	5	14	8	9	5	7	18	5	2	0	0.364,0.467,0.357	0.5,0.778,1.0	-0.363	0.000565621
8:73078298	ENSSSCG00000036445	NA	8	73078298	G	T	+	G	T	3_prime_UTR_variant	rs318654373	10	6	8	10	0	2	8	9	17	0	2	0	0.5,1.0,0.8	1.0,0.818,1.0	-0.173	0.0101666
8:109905812	ENSSSCG00000037176	NA	8	109905812	A	T	+	A	T	3_prime_UTR_variant	NA	6	5	11	32	55	54	6	12	16	22	34	49	0.158,0.083,0.169	0.214,0.261,0.246	-0.104	0.0425258
8:109905816	ENSSSCG00000037176	NA	8	109905816	C	T	+	C	T	3_prime_UTR_variant	NA	23	16	30	12	31	20	23	34	39	6	17	20	0.657,0.34,0.6	0.793,0.667,0.661	-0.174	0.0169135
8:109905947	ENSSSCG00000037176	NA	8	109905947	G	A	+	G	A	3_prime_UTR_variant	rs343537757	12	5	12	0	14	0	4	17	8	0	0	0	1.0,0.263,1.0	1.0,1.0,1.0	-0.246	0.000899984
8:109906348	ENSSSCG00000037176	NA	8	109906348	A	G	+	A	G	3_prime_UTR_variant	rs326345038	15	6	24	1	12	0	24	15	17	0	0	0	0.938,0.333,1.0	1.0,1.0,1.0	-0.243	0.000307091
8:16498288	ENSSSCG00000037282	NA	8	16498288	C	T	+	C	T	non_coding_transcript_exon_variant	rs336681462	3	4	14	0	5	0	3	6	0	5	0	6	1.0,0.444,1.0	0.375,1.0,0.0	0.356	0.0390671
8:53340622	ENSSSCG00000039158	NA	8	53340622	A	C	+	A	C	missense_variant	rs706557166	6	6	4	4	10	18	0	4	1	12	11	15	0.6,0.375,0.182	0.0,0.267,0.063	0.276	0.0394455
8:53340638	ENSSSCG00000039158	NA	8	53340638	C	T	+	C	T	missense_variant	rs700269113	6	6	9	4	9	18	0	5	1	13	13	16	0.6,0.4,0.333	0.0,0.278,0.059	0.332	0.00689247
8:113331725	ENSSSCG00000039813	NA	8	113331725	G	A	+	G	A	3_prime_UTR_variant	rs321401680	5	0	9	7	6	5	14	16	9	0	0	0	0.417,0.0,0.643	1.0,1.0,1.0	-0.647	1.96067e-07
8:120145462	NA	NA	8	120145462	C	T	.				rs340065225	6	0	14	1	3	0	8	15	15	0	0	0	0.857,0.0,1.0	1.0,1.0,1.0	-0.381	0.0323632
8:12623974	NA	NA	8	12623974	C	A	.				rs338526457	9	10	27	0	1	0	3	23	3	3	0	4	1.0,0.909,1.0	0.5,1.0,0.429	0.327	0.0265655
8:30342838	NA	NA	8	30342838	G	A	.				rs340949132	12	17	26	2	9	0	0	31	16	21	0	13	0.857,0.654,1.0	0.0,1.0,0.552	0.32	0.00407266
8:30342948	NA	NA	8	30342948	C	A	.				rs322748626	15	8	14	0	2	0	0	10	6	16	0	3	1.0,0.8,1.0	0.0,1.0,0.667	0.378	2.0041e-05
8:8251487	NA	NA	8	8251487	T	C	.				rs698371786	2	1	4	3	4	6	3	6	8	0	6	0	0.4,0.2,0.4	1.0,0.5,1.0	-0.5	0.0350175
9:9305897	ENSSSCG00000014850	NA	9	9305897	C	T	+	C	T	3_prime_UTR_variant	rs323263609	6	8	17	0	2	0	7	8	10	4	9	0	1.0,0.8,1.0	0.636,0.471,1.0	0.231	0.0117919
9:70490241	ENSSSCG00000015305	NA	9	70490241	G	A	+	G	A	3_prime_UTR_variant	rs692491416	1	0	0	12	11	14	20	4	12	16	11	7	0.077,0.0,0.0	0.556,0.267,0.632	-0.459	5.24909e-07
9:67959626	ENSSSCG00000015664	NA	9	67959626	A	G	+	A	G	3_prime_UTR_variant	rs329559277	15	13	15	0	0	0	0	5	10	21	9	0	1.0,1.0,1.0	0.0,0.357,1.0	0.548	3.87514e-11
9:11515177	ENSSSCG00000022052	NA	9	11515177	T	C	+,-			non_coding_transcript_exon_variant	rs696491537	8	6	16	0	0	0	0	2	4	3	6	0	1.0,1.0,1.0	0.0,0.25,1.0	0.583	3.80314e-05
9:11515181	ENSSSCG00000022052	NA	9	11515181	A	G	+,-			non_coding_transcript_exon_variant	rs693714272	11	5	16	0	0	0	0	2	4	4	7	0	1.0,1.0,1.0	0.0,0.222,1.0	0.593	4.03269e-06
9:11515190	ENSSSCG00000022052	NA	9	11515190	G	A	+,-			non_coding_transcript_exon_variant	rs704891605	10	4	16	0	0	0	0	1	5	4	7	0	1.0,1.0,1.0	0.0,0.125,1.0	0.625	6.33493e-06
9:42204700	ENSSSCG00000029043	NA	9	42204700	G	A	+	G	A	5_prime_UTR_variant	rs699980480	6	5	9	0	0	0	3	2	7	13	5	11	1.0,1.0,1.0	0.188,0.286,0.389	0.713	4.74712e-07
9:42204725	ENSSSCG00000029043	NA	9	42204725	T	G	+	T	G	5_prime_UTR_variant	NA	5	5	6	6	6	7	2	3	0	17	10	13	0.455,0.455,0.462	0.105,0.231,0.0	0.345	0.00288234
9:42204727	ENSSSCG00000029043	NA	9	42204727	A	T	+	A	T	5_prime_UTR_variant	NA	5	5	6	6	5	7	2	4	0	16	8	9	0.455,0.5,0.462	0.111,0.333,0.0	0.324	0.0133689
9:42204728	ENSSSCG00000029043	NA	9	42204728	T	G	+	T	G	5_prime_UTR_variant	rs789542250	5	5	5	6	5	7	2	4	0	16	9	12	0.455,0.5,0.417	0.111,0.308,0.0	0.317	0.0107168
9:42211217	ENSSSCG00000029043	NA	9	42211217	C	T	+	C	T	3_prime_UTR_variant	rs341713952	4	8	10	0	0	0	6	2	2	18	5	8	1.0,1.0,1.0	0.25,0.286,0.2	0.755	2.37099e-08
9:4405317	ENSSSCG00000034680	NA	9	4405317	C	A	+	C	A	missense_variant	NA	0	5	1	31	26	28	8	9	5	11	10	26	0.0,0.161,0.034	0.421,0.474,0.161	-0.287	0.000262477
9:111652736	ENSSSCG00000035172	NA	9	111652736	C	T	+	C	T	non_coding_transcript_exon_variant	rs334359218	3	9	9	7	4	3	3	0	0	10	10	8	0.3,0.692,0.75	0.231,0.0,0.0	0.504	0.000138728
9:111652745	ENSSSCG00000035172	NA	9	111652745	A	G	+	A	G	non_coding_transcript_exon_variant	rs343630087	3	11	10	6	1	8	5	0	0	8	11	6	0.333,0.917,0.556	0.385,0.0,0.0	0.474	0.0010335
9:111652784	ENSSSCG00000035172	NA	9	111652784	T	G	+	T	G	non_coding_transcript_exon_variant	rs338555419	4	10	10	7	2	9	7	0	0	6	13	7	0.364,0.833,0.526	0.538,0.0,0.0	0.395	0.00732463
9:111652801	ENSSSCG00000035172	NA	9	111652801	T	A	+	T	A	non_coding_transcript_exon_variant	rs319757426	6	11	11	6	2	9	5	0	0	6	13	8	0.5,0.846,0.55	0.455,0.0,0.0	0.481	0.000295368
9:111652851	ENSSSCG00000035172	NA	9	111652851	T	G	+	T	G	non_coding_transcript_exon_variant	rs326207344	6	4	3	2	1	6	2	0	0	2	9	7	0.75,0.8,0.333	0.5,0.0,0.0	0.461	0.00419196
9:119860673	ENSSSCG00000035617	NA	9	119860673	G	A	-	C	T	missense_variant	rs321891359	0	0	0	13	15	23	12	12	9	9	7	6	0.0,0.0,0.0	0.571,0.632,0.6	-0.601	1.52818e-11
9:81861851	ENSSSCG00000037256	NA	9	81861851	G	A	+,-			3_prime_UTR_variant	rs342229371	5	10	7	6	0	6	11	6	10	0	0	0	0.455,1.0,0.538	1.0,1.0,1.0	-0.336	0.00106749
9:19586028	ENSSSCG00000037978	NA	9	19586028	C	T	+,-			3_prime_UTR_variant	rs322156073	0	0	0	6	7	13	7	4	4	0	8	4	0.0,0.0,0.0	1.0,0.333,0.5	-0.611	1.97709e-05
9:41882638	ENSSSCG00000038372	NA	9	41882638	G	C	+,-			3_prime_UTR_variant	NA	8	12	27	0	0	0	0	8	0	20	15	10	1.0,1.0,1.0	0.0,0.348,0.0	0.884	0
9:111652591	NA	NA	9	111652591	G	C	.				rs339793621	7	10	11	6	3	3	4	0	0	4	5	11	0.538,0.769,0.786	0.5,0.0,0.0	0.531	0.00025941
9:111652614	NA	NA	9	111652614	G	T	.				rs332607132	8	4	5	7	2	8	4	0	0	4	6	9	0.533,0.667,0.385	0.5,0.0,0.0	0.362	0.0356121
9:111652639	NA	NA	9	111652639	C	A	.				rs328047470	10	5	5	8	5	8	6	0	0	7	10	13	0.556,0.5,0.385	0.462,0.0,0.0	0.326	0.011319
9:125292503	NA	NA	9	125292503	C	T	.				rs320771704	30	0	52	1	30	0	5	29	120	1	17	0	0.968,0.0,1.0	0.833,0.63,1.0	-0.165	0.00157152
9:133920782	NA	NA	9	133920782	T	C	.				rs329428828	12	8	12	13	6	15	2	5	0	5	5	17	0.48,0.571,0.444	0.286,0.5,0.0	0.237	0.020919
9:25084998	NA	NA	9	25084998	C	T	.				rs330432465	15	15	17	0	0	0	2	6	6	4	10	0	1.0,1.0,1.0	0.333,0.375,1.0	0.431	7.68505e-07
9:25085012	NA	NA	9	25085012	C	T	.				rs342046512	15	16	16	0	0	0	2	4	7	4	8	0	1.0,1.0,1.0	0.333,0.333,1.0	0.444	3.04037e-06
9:33205223	NA	NA	9	33205223	C	A	.				rs337573635	27	17	32	0	0	0	26	15	11	0	0	9	1.0,1.0,1.0	1.0,1.0,0.55	0.15	0.00172743
9:33205300	NA	NA	9	33205300	C	T	.				rs700034582	23	16	26	0	0	0	27	14	7	0	0	11	1.0,1.0,1.0	1.0,1.0,0.389	0.204	0.000647168
9:33205301	NA	NA	9	33205301	T	C	.				rs332367578	24	16	26	0	0	0	26	14	7	0	0	10	1.0,1.0,1.0	1.0,1.0,0.412	0.196	0.00104667
9:4473143	NA	NA	9	4473143	A	G	.				rs81409732	5	8	11	0	0	0	2	5	8	3	1	0	1.0,1.0,1.0	0.4,0.833,1.0	0.256	0.0483558
9:5476759	NA	NA	9	5476759	C	T	.				rs333943754	15	8	16	0	2	0	3	16	6	1	6	1	1.0,0.8,1.0	0.75,0.727,0.857	0.155	0.0461119
10:25826100	ENSSSCG00000010936	NA	10	25826100	G	A	+,-			missense_variant	rs318627248	11	3	10	1	0	0	5	0	0	0	4	6	0.917,1.0,1.0	1.0,0.0,0.0	0.639	0.000209654
10:26235458	ENSSSCG00000010941	NA	10	26235458	G	A	-	C	T	missense_variant,splice_region_variant	rs336268350	5	5	4	1	8	3	0	0	7	13	11	6	0.833,0.385,0.571	0.0,0.0,0.538	0.417	0.0163166
10:22866434	ENSSSCG00000024975	NA	10	22866434	A	G	+	A	G	3_prime_UTR_variant	rs339270630	8	5	12	0	0	0	0	6	0	0	5	4	1.0,1.0,1.0	NA,0.545,0.0	0.727	0.000104847
10:15205530	ENSSSCG00000034481	NA	10	15205530	G	T	+,-			3_prime_UTR_variant	NA	2	0	4	17	20	19	10	6	7	17	19	17	0.105,0.0,0.174	0.37,0.24,0.292	-0.208	0.0105632
10:16946696	ENSSSCG00000035431	NA	10	16946696	T	C	-	A	G	non_coding_transcript_exon_variant	rs335460977	5	7	18	0	7	0	7	0	16	8	43	3	1.0,0.5,1.0	0.467,0.0,0.842	0.397	3.52778e-06
10:11010209	ENSSSCG00000037997	NA	10	11010209	G	C	-	C	G	non_coding_transcript_exon_variant	rs338722473	9	13	16	0	0	0	0	9	21	26	16	0	1.0,1.0,1.0	0.0,0.36,1.0	0.547	8.46432e-10
10:11010254	ENSSSCG00000037997	NA	10	11010254	C	A	-	G	T	non_coding_transcript_exon_variant	rs341565340	3	12	13	0	0	0	0	5	8	4	3	0	1.0,1.0,1.0	0.0,0.625,1.0	0.458	0.00299653
10:64195948	ENSSSCG00000038601	NA	10	64195948	T	A	-	A	T	non_coding_transcript_exon_variant	rs331466845	2	3	7	7	9	7	3	13	6	0	0	0	0.222,0.25,0.5	1.0,1.0,1.0	-0.676	1.67313e-06
10:42967569	ENSSSCG00000040023	NA	10	42967569	G	A	+	G	A	missense_variant	rs320583244	13	6	10	0	0	0	15	0	0	0	1	8	1.0,1.0,1.0	1.0,0.0,0.0	0.667	0.00102406
10:42967572	ENSSSCG00000040023	NA	10	42967572	C	T	+	C	T	missense_variant	rs331718508	9	6	7	0	0	0	12	0	0	0	9	9	1.0,1.0,1.0	1.0,0.0,0.0	0.667	1.53712e-05
11:24705250	ENSSSCG00000009430	NA	11	24705250	A	G	-	T	C	3_prime_UTR_variant	rs325539574	7	11	6	9	0	9	14	31	18	0	0	0	0.438,1.0,0.4	1.0,1.0,1.0	-0.388	6.39815e-08
11:24705276	ENSSSCG00000009430	NA	11	24705276	T	C	-	A	G	3_prime_UTR_variant	rs338402554	5	6	6	9	0	5	9	21	14	0	0	0	0.357,1.0,0.545	1.0,1.0,1.0	-0.366	3.96761e-06
11:24705423	ENSSSCG00000009430	NA	11	24705423	G	A	-	C	T	3_prime_UTR_variant	rs343071464	7	10	4	5	0	8	16	19	28	0	0	0	0.583,1.0,0.333	1.0,1.0,1.0	-0.361	1.91129e-06
11:39126146	ENSSSCG00000031599	NA	11	39126146	A	G	+	A	G	non_coding_transcript_exon_variant	rs1112074092	7	3	5	0	0	0	0	8	2	6	0	0	1.0,1.0,1.0	0.0,1.0,1.0	0.333	0.021273
11:74451469	NA	NA	11	74451469	G	A	.				rs331604580	2	0	4	3	9	6	19	6	4	0	3	5	0.4,0.0,0.4	1.0,0.667,0.444	-0.437	0.000335963
12:37943130	ENSSSCG00000039473	NA	12	37943130	T	C	+	T	C	3_prime_UTR_variant	NA	16	6	21	0	1	1	24	16	18	14	0	1	1.0,0.857,0.955	0.632,1.0,0.947	0.078	0.0332747
12:37943141	ENSSSCG00000039473	NA	12	37943141	C	T	+	C	T	3_prime_UTR_variant	NA	19	5	8	5	0	1	8	6	5	16	2	3	0.792,1.0,0.889	0.333,0.75,0.625	0.324	0.00327088
12:37943142	ENSSSCG00000039473	NA	12	37943142	T	C	+	T	C	3_prime_UTR_variant	NA	15	3	8	6	3	1	7	6	4	19	2	4	0.714,0.5,0.889	0.269,0.75,0.5	0.195	0.018195
12:37943148	ENSSSCG00000039473	NA	12	37943148	C	T	+	C	T	3_prime_UTR_variant	NA	23	6	13	5	0	1	11	8	7	15	2	3	0.821,1.0,0.929	0.423,0.8,0.7	0.276	0.00382818
12:30649212	NA	NA	12	30649212	A	C	.				rs336107204	8	6	7	0	0	0	6	7	2	5	0	3	1.0,1.0,1.0	0.545,1.0,0.4	0.352	0.00673095
12:40783022	NA	NA	12	40783022	T	C	.				rs329490520	3	1	3	5	5	12	11	38	21	0	0	30	0.375,0.167,0.2	1.0,1.0,0.412	-0.557	0.000117192
12:40783026	NA	NA	12	40783026	G	A	.				rs321214203	6	3	6	4	4	18	11	42	11	0	0	32	0.6,0.429,0.25	1.0,1.0,0.256	-0.326	0.00577904
12:40783040	NA	NA	12	40783040	C	G	.				rs694321602	0	0	1	4	5	9	3	11	3	0	0	33	0.0,0.0,0.1	1.0,1.0,0.083	-0.661	0.0298539
13:66342083	ENSSSCG00000011567	NA	13	66342083	T	A	+	T	A	3_prime_UTR_variant	NA	0	2	1	20	19	27	3	4	5	22	12	25	0.0,0.095,0.036	0.12,0.25,0.167	-0.135	0.042413
13:66342220	ENSSSCG00000011567	NA	13	66342220	A	G	+	A	G	3_prime_UTR_variant	rs332546571	7	9	9	0	0	0	18	13	4	0	0	15	1.0,1.0,1.0	1.0,1.0,0.211	0.263	0.00275574
13:73570170	ENSSSCG00000011627	NA	13	73570170	C	T	+	C	T	3_prime_UTR_variant	rs322914997	9	8	12	3	1	0	0	12	9	26	4	11	0.75,0.889,1.0	0.0,0.75,0.45	0.48	3.87719e-06
13:99745546	ENSSSCG00000027790	NA	13	99745546	T	A	-	A	T	3_prime_UTR_variant	rs323584869	5	9	10	2	5	7	7	0	0	3	15	11	0.714,0.643,0.588	0.7,0.0,0.0	0.415	0.000897322
13:150202135	ENSSSCG00000031524	NA	13	150202135	C	A	+	C	A	3_prime_UTR_variant	rs333716223	5	8	7	5	0	8	3	11	5	0	0	0	0.5,1.0,0.467	1.0,1.0,1.0	-0.344	0.00267101
13:150202538	ENSSSCG00000031524	NA	13	150202538	A	G	+	A	G	3_prime_UTR_variant	rs324849525	1	5	0	20	0	20	10	7	9	0	5	7	0.048,1.0,0.0	1.0,0.583,0.563	-0.366	2.54235e-06
13:125103557	ENSSSCG00000034802	NA	13	125103557	T	C	+	T	C	3_prime_UTR_variant	NA	6	12	12	3	0	13	3	0	0	0	9	3	0.667,1.0,0.48	1.0,0.0,0.0	0.382	0.0101553
13:26499931	ENSSSCG00000035687	NA	13	26499931	G	A	-	C	T	missense_variant	rs328710850	4	5	8	8	5	16	8	9	11	6	4	0	0.333,0.5,0.333	0.571,0.692,1.0	-0.366	0.0039553
13:196826218	ENSSSCG00000036556	NA	13	196826218	A	G	+	A	G	synonymous_variant	NA	9	10	6	0	0	0	9	8	8	6	0	10	1.0,1.0,1.0	0.6,1.0,0.444	0.319	0.000477535
13:29676580	ENSSSCG00000040146	NA	13	29676580	T	C	-	A	G	3_prime_UTR_variant	rs701116923	7	4	15	1	5	0	1	3	5	10	12	0	0.875,0.444,1.0	0.091,0.2,1.0	0.343	0.000242331
13:92052586	ENSSSCG00000040436	NA	13	92052586	A	G	+	A	G	missense_variant	rs336281578	5	9	10	8	2	9	15	12	23	5	0	0	0.385,0.818,0.526	0.75,1.0,1.0	-0.34	0.000476228
13:125028531	NA	NA	13	125028531	G	T	.				rs1109626819	6	15	18	0	0	0	4	4	10	0	8	0	1.0,1.0,1.0	1.0,0.333,1.0	0.222	0.0010499
13:12789781	NA	NA	13	12789781	C	G	.				NA	13	5	10	0	0	0	5	10	1	0	0	6	1.0,1.0,1.0	1.0,1.0,0.143	0.286	0.0102067
13:14698573	NA	NA	13	14698573	C	T	.				rs337702606	16	19	25	0	0	0	0	0	0	18	26	25	1.0,1.0,1.0	0.0,0.0,0.0	1	0
13:86869665	NA	NA	13	86869665	T	C	.				rs337022421	3	4	5	3	0	0	0	0	0	0	10	6	0.5,1.0,1.0	NA,0.0,0.0	0.833	2.55281e-05
14:7345291	ENSSSCG00000009633	NA	14	7345291	G	C	-	C	G	3_prime_UTR_variant	NA	16	2	21	3	15	0	50	44	5	0	0	3	0.842,0.118,1.0	1.0,1.0,0.625	-0.222	7.78558e-06
14:47387966	ENSSSCG00000010006	NA	14	47387966	G	T	+	G	T	3_prime_UTR_variant	rs326363684	3	3	9	3	4	6	0	0	6	14	30	6	0.5,0.429,0.6	0.0,0.0,0.5	0.343	0.000308245
14:64235470	ENSSSCG00000010214	NA	14	64235470	G	A	+	G	A	5_prime_UTR_variant	rs328633434	12	6	10	14	12	13	12	15	6	0	0	5	0.462,0.333,0.435	1.0,1.0,0.545	-0.439	4.18105e-05
14:64235595	ENSSSCG00000010214	NA	14	64235595	G	C	+	G	C	5_prime_UTR_variant	rs320135596	6	4	8	4	6	8	7	5	12	0	0	4	0.6,0.4,0.5	1.0,1.0,0.75	-0.417	0.0105083
14:64235599	ENSSSCG00000010214	NA	14	64235599	T	C	+	T	C	5_prime_UTR_variant	rs329680273	6	5	9	9	7	10	4	8	15	0	0	5	0.4,0.417,0.474	1.0,1.0,0.75	-0.487	0.00141983
14:64235661	ENSSSCG00000010214	NA	14	64235661	A	C	+	A	C	5_prime_UTR_variant	rs325019566	6	4	10	10	6	11	5	6	10	0	0	4	0.375,0.4,0.476	1.0,1.0,0.714	-0.488	0.00312733
14:61030262	ENSSSCG00000023596	NA	14	61030262	T	G	-	A	C	5_prime_UTR_variant	rs712865257	7	4	5	0	3	4	0	0	2	2	5	12	1.0,0.571,0.556	0.0,0.0,0.143	0.661	0.000331943
14:61030267	ENSSSCG00000023596	NA	14	61030267	T	G	-	A	C	5_prime_UTR_variant	rs698428734	12	6	4	1	3	3	0	0	3	3	5	12	0.923,0.667,0.571	0.0,0.0,0.2	0.654	5.36986e-05
14:61030273	ENSSSCG00000023596	NA	14	61030273	T	G	-	A	C	5_prime_UTR_variant	rs702005324	12	7	7	0	3	2	0	0	4	1	5	9	1.0,0.7,0.778	0.0,0.0,0.308	0.723	0.000117228
14:106294221	ENSSSCG00000035347	NA	14	106294221	A	G	+	A	G	5_prime_UTR_variant	NA	12	0	14	0	0	0	10	13	19	0	0	8	1.0,NA,1.0	1.0,1.0,0.704	0.099	0.0434098
14:11456843	ENSSSCG00000036116	NA	14	11456843	A	G	+,-			3_prime_UTR_variant	rs340690905	3	7	5	1	0	2	14	8	27	0	0	0	0.75,1.0,0.714	1.0,1.0,1.0	-0.179	0.0313046
14:108669537	ENSSSCG00000037185	NA	14	108669537	T	C	-	A	G	3_prime_UTR_variant	NA	8	8	9	16	11	17	0	0	15	32	26	17	0.333,0.421,0.346	0.0,0.0,0.469	0.211	0.0185453
14:108669620	ENSSSCG00000037185	NA	14	108669620	C	G	-	G	C	3_prime_UTR_variant	NA	8	7	6	11	10	9	0	0	5	26	28	18	0.421,0.412,0.4	0.0,0.0,0.217	0.338	2.67601e-05
14:108669629	ENSSSCG00000037185	NA	14	108669629	A	C	-	T	G	3_prime_UTR_variant	NA	12	11	13	11	13	13	0	0	20	37	34	16	0.522,0.458,0.5	0.0,0.0,0.556	0.308	0.000148348
14:108669630	ENSSSCG00000037185	NA	14	108669630	A	C	-	T	G	3_prime_UTR_variant	NA	8	12	15	13	13	14	0	0	17	38	36	16	0.381,0.48,0.517	0.0,0.0,0.515	0.288	7.61553e-05
14:129561001	NA	NA	14	129561001	T	C	.				rs340074418	3	3	6	1	6	0	0	1	1	12	5	3	0.75,0.333,1.0	0.0,0.167,0.25	0.556	0.00167158
15:115836736	ENSSSCG00000016166	NA	15	115836736	C	T	+	C	T	synonymous_variant	rs343690247	8	7	16	1	2	0	0	2	8	11	2	0	0.889,0.778,1.0	0.0,0.5,1.0	0.389	0.000742352
15:124946750	ENSSSCG00000032296	NA	15	124946750	G	A	-	C	T	non_coding_transcript_exon_variant	rs320900258	13	11	32	0	5	0	0	12	15	9	8	10	1.0,0.688,1.0	0.0,0.6,0.6	0.496	5.88285e-06
15:63211655	ENSSSCG00000033320	NA	15	63211655	T	G	-	A	C	non_coding_transcript_exon_variant	rs331773296	23	10	17	2	4	0	2	0	0	0	14	18	0.92,0.714,1.0	1.0,0.0,0.0	0.545	4.64258e-14
15:107370972	ENSSSCG00000038503	NA	15	107370972	T	C	+,-			3_prime_UTR_variant	rs323582156	0	2	0	14	6	25	8	7	4	11	0	6	0.0,0.25,0.0	0.421,1.0,0.4	-0.524	4.60652e-06
15:32431521	ENSSSCG00000039562	NA	15	32431521	G	A	+,-			3_prime_UTR_variant	NA	2	9	4	18	18	21	13	8	7	19	15	7	0.1,0.333,0.16	0.406,0.348,0.5	-0.22	0.0336362
15:12447905	NA	NA	15	12447905	A	C	.				rs331878868	0	0	0	21	12	24	13	21	20	8	0	11	0.0,0.0,0.0	0.619,1.0,0.645	-0.755	0
15:12447931	NA	NA	15	12447931	T	G	.				rs340795149	0	0	0	22	7	28	30	52	36	9	0	10	0.0,0.0,0.0	0.769,1.0,0.783	-0.851	0
15:12447954	NA	NA	15	12447954	G	T	.				rs318803657	0	0	1	22	7	22	32	57	41	3	0	10	0.0,0.0,0.043	0.914,1.0,0.804	-0.892	0
15:12447982	NA	NA	15	12447982	C	A	.				NA	0	0	0	12	14	18	25	39	38	4	0	7	0.0,0.0,0.0	0.862,1.0,0.844	-0.902	0
15:12447988	NA	NA	15	12447988	A	T	.				rs1108412896	0	0	0	11	16	15	21	23	23	2	0	8	0.0,0.0,0.0	0.913,1.0,0.742	-0.885	0
16:34041948	ENSSSCG00000016898	NA	16	34041948	G	A	-	C	T	3_prime_UTR_variant	rs344464074	0	0	0	8	9	12	3	9	11	2	4	2	0.0,0.0,0.0	0.6,0.692,0.846	-0.713	7.21654e-09
16:37656044	ENSSSCG00000031796	NA	16	37656044	A	G	+	A	G	synonymous_variant	rs81210636	14	13	13	0	0	0	3	4	21	1	7	0	1.0,1.0,1.0	0.75,0.364,1.0	0.295	0.00411366
16:47697472	ENSSSCG00000032272	NA	16	47697472	C	T	+	C	T	synonymous_variant	rs325939332	4	8	10	6	0	8	7	8	2	0	0	0	0.4,1.0,0.556	1.0,1.0,1.0	-0.348	0.00428081
16:48094420	ENSSSCG00000032636	NA	16	48094420	T	C	-	A	G	synonymous_variant	rs338885655	1	6	3	5	0	7	8	5	6	0	0	0	0.167,1.0,0.3	1.0,1.0,1.0	-0.511	0.00036882
16:3302641	ENSSSCG00000032827	NA	16	3302641	G	T	-	C	A	missense_variant	rs328862921	10	6	7	0	0	0	3	6	9	0	7	0	1.0,1.0,1.0	1.0,0.462,1.0	0.179	0.0134356
16:3320248	ENSSSCG00000032827	NA	16	3320248	C	T	-	G	A	missense_variant	rs341005756	8	10	16	0	0	0	12	4	5	0	11	0	1.0,1.0,1.0	1.0,0.267,1.0	0.244	0.000466546
16:3320279	ENSSSCG00000032827	NA	16	3320279	A	G	-	T	C	synonymous_variant	rs325991395	11	8	17	0	0	0	11	5	2	0	8	0	1.0,1.0,1.0	1.0,0.385,1.0	0.205	0.00146844
16:32317367	ENSSSCG00000032925	NA	16	32317367	A	G	+	A	G	missense_variant	rs1113292235	8	4	6	16	8	16	3	0	0	4	11	16	0.333,0.333,0.273	0.429,0.0,0.0	0.17	0.0340913
16:32317374	ENSSSCG00000032925	NA	16	32317374	A	G	+	A	G	synonymous_variant	rs1114068272	12	9	8	17	6	21	4	0	0	4	11	14	0.414,0.6,0.276	0.5,0.0,0.0	0.263	0.0124749
16:17658450	ENSSSCG00000032931	NA	16	17658450	C	A	+	C	A	3_prime_UTR_variant	NA	11	8	18	26	30	34	9	4	6	46	25	57	0.297,0.211,0.346	0.164,0.138,0.095	0.152	0.00453467
16:17658451	ENSSSCG00000032931	NA	16	17658451	A	C	+	A	C	3_prime_UTR_variant	NA	9	7	14	27	31	37	9	3	6	47	25	63	0.25,0.184,0.275	0.161,0.107,0.087	0.118	0.0248834
16:17659293	ENSSSCG00000032931	NA	16	17659293	C	T	+	C	T	3_prime_UTR_variant	rs337558671	4	3	8	1	0	11	2	0	0	5	7	7	0.8,1.0,0.421	0.286,0.0,0.0	0.645	0.00387676
16:24781343	NA	NA	16	24781343	G	A	.				rs325595016	21	7	17	0	0	0	4	7	0	2	3	8	1.0,1.0,1.0	0.667,0.7,0.0	0.544	7.1855e-07
16:24781374	NA	NA	16	24781374	G	A	.				rs327511490	20	4	12	0	0	0	3	8	0	2	2	8	1.0,1.0,1.0	0.6,0.8,0.0	0.533	9.39174e-06
16:25810239	NA	NA	16	25810239	T	G	.				rs1110594386	3	5	12	3	7	11	3	6	17	2	3	0	0.5,0.417,0.522	0.6,0.667,1.0	-0.276	0.00833906
16:29954105	NA	NA	16	29954105	G	A	.				rs319541854	6	8	7	1	0	0	0	6	7	7	0	0	0.857,1.0,1.0	0.0,1.0,1.0	0.286	0.0366265
16:34262289	NA	NA	16	34262289	C	T	.				rs320466050	6	3	1	4	8	8	9	11	7	0	10	5	0.6,0.273,0.111	1.0,0.524,0.583	-0.374	0.031434
16:34347325	NA	NA	16	34347325	C	T	.				rs321692686	4	4	7	1	2	6	0	5	3	15	8	5	0.8,0.667,0.538	0.0,0.385,0.375	0.415	0.00845025
16:47777561	NA	NA	16	47777561	T	G	.				rs337360092	11	6	5	5	0	6	18	10	11	0	0	0	0.688,1.0,0.455	1.0,1.0,1.0	-0.286	0.000272112
16:66419827	NA	NA	16	66419827	T	C	.				rs338507169	15	8	14	17	14	15	12	0	4	20	18	9	0.469,0.364,0.483	0.375,0.0,0.308	0.211	0.0463693
17:35028742	ENSSSCG00000007216	NA	17	35028742	G	A	+	G	A	5_prime_UTR_variant	rs325166272	6	3	13	0	3	0	2	4	0	6	5	20	1.0,0.5,1.0	0.25,0.444,0.0	0.602	2.8043e-07
17:33747357	ENSSSCG00000027665	NA	17	33747357	A	T	+,-			3_prime_UTR_variant	rs326709092	10	3	8	0	0	0	16	2	3	2	2	2	1.0,1.0,1.0	0.889,0.5,0.6	0.337	0.0388616
17:33747362	ENSSSCG00000027665	NA	17	33747362	C	G	+,-			3_prime_UTR_variant	rs346012850	12	3	10	0	0	0	16	2	3	2	2	1	1.0,1.0,1.0	0.889,0.5,0.75	0.287	0.0434761
17:26578769	NA	NA	17	26578769	A	T	.				rs322837319	22	25	18	19	0	23	13	17	0	20	0	22	0.537,1.0,0.439	0.394,1.0,0.0	0.194	0.0367648
17:378493	NA	NA	17	378493	A	G	.				rs344829803	18	9	32	0	6	0	14	11	0	0	11	13	1.0,0.6,1.0	1.0,0.5,0.0	0.367	2.2554e-05
18:8152351	ENSSSCG00000016488	NA	18	8152351	T	C	-	A	G	3_prime_UTR_variant	rs341475068	5	3	8	10	9	19	0	0	0	4	15	9	0.333,0.25,0.296	0.0,0.0,0.0	0.293	0.00155427
18:8152380	ENSSSCG00000016488	NA	18	8152380	G	C	-	C	G	3_prime_UTR_variant	rs322476858	15	12	18	4	9	6	0	0	0	4	19	6	0.789,0.571,0.75	0.0,0.0,0.0	0.704	3.24082e-10
18:8152423	ENSSSCG00000016488	NA	18	8152423	A	G	-	T	C	3_prime_UTR_variant	rs333956997	6	8	14	36	35	57	0	0	0	27	68	43	0.143,0.186,0.197	0.0,0.0,0.0	0.175	1.1397e-07
18:8152474	ENSSSCG00000016488	NA	18	8152474	A	C	-	T	G	3_prime_UTR_variant	NA	8	6	9	24	18	33	0	0	0	19	25	23	0.25,0.25,0.214	0.0,0.0,0.0	0.238	1.31945e-05
18:8167240	ENSSSCG00000016488	NA	18	8167240	C	G	-	G	C	5_prime_UTR_variant	rs346351319	8	9	12	0	5	7	0	0	0	14	15	28	1.0,0.643,0.632	0.0,0.0,0.0	0.758	7.80452e-14
18:8168257	ENSSSCG00000016488	NA	18	8168257	G	A	-	C	T	5_prime_UTR_variant	rs691354722	7	12	13	2	0	5	0	0	0	4	9	13	0.778,1.0,0.722	0.0,0.0,0.0	0.833	1.47418e-10
18:8168370	ENSSSCG00000016488	NA	18	8168370	A	G	-	T	C	5_prime_UTR_variant	rs712901272	7	16	20	5	8	17	0	0	0	18	25	21	0.583,0.667,0.541	0.0,0.0,0.0	0.597	2.41959e-14
18:8168448	ENSSSCG00000016488	NA	18	8168448	T	G	-	A	C	5_prime_UTR_variant	rs345049018	7	4	6	2	3	5	0	0	0	13	8	8	0.778,0.571,0.545	0.0,0.0,0.0	0.632	9.58155e-07
18:45981807	ENSSSCG00000033943	NA	18	45981807	A	G	+	A	G	non_coding_transcript_exon_variant	NA	4	14	7	5	0	6	13	13	12	0	0	0	0.444,1.0,0.538	1.0,1.0,1.0	-0.339	0.000538165
18:7434183	ENSSSCG00000037885	NA	18	7434183	A	T	-	T	A	3_prime_UTR_variant	rs326478868	6	7	12	0	0	0	6	0	4	3	4	1	1.0,1.0,1.0	0.667,0.0,0.8	0.511	0.00107946
18:7687892	ENSSSCG00000037885	NA	18	7687892	C	T	+,-			5_prime_UTR_variant	rs327464056	4	8	15	1	3	4	0	0	0	13	3	4	0.8,0.727,0.789	0.0,0.0,0.0	0.772	1.01805e-07
18:7690383	ENSSSCG00000037885	NA	18	7690383	G	T	+,-			5_prime_UTR_variant	rs334730476	20	16	13	13	12	5	0	0	0	36	7	15	0.606,0.571,0.722	0.0,0.0,0.0	0.633	1.25538e-14
18:45562288	NA	NA	18	45562288	C	T	.				rs335085052	7	7	9	5	1	6	7	13	5	0	0	0	0.583,0.875,0.6	1.0,1.0,1.0	-0.314	0.0018329
18:45562326	NA	NA	18	45562326	A	G	.				rs322491974	4	2	4	4	2	6	6	5	4	0	0	0	0.5,0.5,0.4	1.0,1.0,1.0	-0.533	0.00127401
AEMK02000159.1:217033	NA	NA	AEMK02000159.1	217033	C	T	.				NA	5	8	15	1	1	2	7	2	30	0	0	27	0.833,0.889,0.882	1.0,1.0,0.526	0.026	0.0130612
AEMK02000253.1:179113	NA	NA	AEMK02000253.1	179113	A	G	.				NA	19	13	14	8	3	11	3	14	8	4	20	24	0.704,0.813,0.56	0.429,0.412,0.25	0.329	0.000541588
AEMK02000253.1:179118	NA	NA	AEMK02000253.1	179118	A	G	.				NA	15	8	7	6	2	9	1	6	4	3	14	16	0.714,0.8,0.438	0.25,0.3,0.2	0.401	0.00124844
AEMK02000261.1:87450	ENSSSCG00000024703	NA	AEMK02000261.1	87450	G	T	-	C	A	missense_variant	NA	4	7	11	9	7	16	1	0	2	8	13	5	0.308,0.5,0.407	0.111,0.0,0.286	0.273	0.0114341
AEMK02000336.1:113286	ENSSSCG00000032586	NA	AEMK02000336.1	113286	A	G	-	T	C	missense_variant	NA	9	10	16	0	0	0	0	11	0	33	0	24	1.0,1.0,1.0	0.0,1.0,0.0	0.667	0
AEMK02000361.1:136177	ENSSSCG00000034188	NA	AEMK02000361.1	136177	G	A	+	G	A	missense_variant	NA	10	6	14	0	2	0	2	4	7	2	9	8	1.0,0.75,1.0	0.5,0.308,0.467	0.492	3.86893e-05
AEMK02000361.1:136187	ENSSSCG00000034188	NA	AEMK02000361.1	136187	C	T	+	C	T	missense_variant	NA	10	5	13	0	2	0	0	3	8	2	9	7	1.0,0.714,1.0	0.0,0.25,0.533	0.644	4.81584e-05
AEMK02000361.1:136949	ENSSSCG00000034188	NA	AEMK02000361.1	136949	G	A	+	G	A	3_prime_UTR_variant	NA	19	10	24	0	8	0	1	14	10	0	18	22	1.0,0.556,1.0	1.0,0.438,0.313	0.269	2.56937e-07
AEMK02000435.1:19990	ENSSSCG00000039154	NA	AEMK02000435.1	19990	G	C	-	C	G	missense_variant	NA	11	10	23	0	4	0	2	10	6	2	0	16	1.0,0.714,1.0	0.5,1.0,0.273	0.314	0.000162393
AEMK02000452.1:3038423	ENSSSCG00000039139	NA	AEMK02000452.1	3038423	C	A	-	G	T	3_prime_UTR_variant	NA	10	10	9	0	0	0	8	7	7	0	5	0	1.0,1.0,1.0	1.0,0.583,1.0	0.139	0.0345114
AEMK02000510.1:85506	ENSSSCG00000033384	NA	AEMK02000510.1	85506	A	T	-	T	A	non_coding_transcript_exon_variant	NA	8	12	6	3	0	7	23	19	6	0	0	2	0.727,1.0,0.462	1.0,1.0,0.75	-0.187	0.00806779
AEMK02000510.1:85607	ENSSSCG00000033384	NA	AEMK02000510.1	85607	A	G	-	T	C	non_coding_transcript_exon_variant	NA	5	8	9	8	2	10	33	29	10	0	0	11	0.385,0.8,0.474	1.0,1.0,0.476	-0.273	0.000376117
AEMK02000561.1:8620	ENSSSCG00000035707	NA	AEMK02000561.1	8620	C	A	-	G	T	intron_variant,non_coding_transcript_variant	NA	113	4	142	61	136	108	6	3	121	94	180	86	0.649,0.029,0.568	0.06,0.016,0.585	0.195	2.38633e-09
AEMK02000561.1:8622	ENSSSCG00000035707	NA	AEMK02000561.1	8622	A	T	-	T	A	intron_variant,non_coding_transcript_variant	NA	25	81	37	147	45	207	60	149	57	30	22	128	0.145,0.643,0.152	0.667,0.871,0.308	-0.302	0
AEMK02000561.1:8756	ENSSSCG00000035707	NA	AEMK02000561.1	8756	T	C	-	A	G	intron_variant,non_coding_transcript_variant	NA	1	3	10	1	2	2	6	8	3	0	0	0	0.5,0.6,0.833	1.0,1.0,1.0	-0.356	0.0484075
AEMK02000598.1:1375605	NA	NA	AEMK02000598.1	1375605	T	G	.				NA	2	9	7	8	0	10	6	7	7	0	0	0	0.2,1.0,0.412	1.0,1.0,1.0	-0.463	0.000207422
AEMK02000623.1:94039	ENSSSCG00000034353	NA	AEMK02000623.1	94039	C	T	-	G	A	synonymous_variant	NA	6	5	8	0	0	0	2	10	6	7	0	0	1.0,1.0,1.0	0.222,1.0,1.0	0.259	0.0231161
AEMK02000661.1:533304	ENSSSCG00000040480	NA	AEMK02000661.1	533304	C	T	+	C	T	synonymous_variant	NA	9	8	20	0	2	0	0	7	0	16	3	13	1.0,0.8,1.0	0.0,0.7,0.0	0.7	3.52113e-11
AEMK02000698.1:2554376	ENSSSCG00000010893	NA	AEMK02000698.1	2554376	C	T	+	C	T	3_prime_UTR_variant	NA	7	7	3	3	2	3	0	0	0	5	5	30	0.7,0.778,0.5	0.0,0.0,0.0	0.659	1.13295e-08
X:41090660	ENSSSCG00000031243	NA	X	41090660	C	T	+,-			5_prime_UTR_variant	rs329465842	4	3	8	0	0	0	0	17	3	18	0	0	1.0,1.0,1.0	0.0,1.0,1.0	0.333	0.00174538
X:121561101	ENSSSCG00000032051	NA	X	121561101	G	A	-	C	T	missense_variant	rs322318233	5	6	10	0	0	0	0	0	9	5	19	0	1.0,1.0,1.0	0.0,0.0,1.0	0.667	3.73307e-07
8:71574630	ENSSSCG00000008973	NAAA	8	71574630	C	T	-	G	A	missense_variant	rs329130478	3	8	8	7	6	10	29	7	9	0	7	12	0.3,0.571,0.444	1.0,0.5,0.429	-0.204	0.0326072
9:23125723	ENSSSCG00000014933	NAALAD2	9	23125723	T	G	+	T	G	missense_variant	rs338085413	0	0	0	11	9	20	3	11	10	0	12	13	0.0,0.0,0.0	1.0,0.478,0.435	-0.638	2.34603e-07
9:23163131	ENSSSCG00000014933	NAALAD2	9	23163131	C	A	+	C	A	3_prime_UTR_variant	rs333384033	11	5	24	0	0	0	0	9	0	13	34	17	1.0,1.0,1.0	0.0,0.209,0.0	0.93	0
9:23163272	ENSSSCG00000014933	NAALAD2	9	23163272	T	C	+	T	C	3_prime_UTR_variant	rs332305814	10	5	19	0	0	0	3	9	0	17	25	13	1.0,1.0,1.0	0.15,0.265,0.0	0.862	0
6:27509251	ENSSSCG00000035639	NAE1	6	27509251	A	C	-	T	G	3_prime_UTR_variant	NA	8	4	6	13	8	7	3	1	3	6	26	11	0.381,0.333,0.462	0.333,0.037,0.214	0.197	0.0184164
1:106917692	ENSSSCG00000004542	NARS	1	106917692	G	A	-	C	T	synonymous_variant	rs81216057	14	7	10	0	3	0	3	0	0	4	13	4	1.0,0.7,1.0	0.429,0.0,0.0	0.757	2.24987e-08
6:165774575	ENSSSCG00000029573	NASP	6	165774575	C	A	-	G	T	3_prime_UTR_variant	rs711704409	22	10	21	0	0	0	14	37	11	0	0	9	1.0,1.0,1.0	1.0,1.0,0.55	0.15	0.0114566
11:11722092	ENSSSCG00000034348	NBEA	11	11722092	T	C	+	T	C	3_prime_UTR_variant	NA	23	26	65	2	22	4	57	46	40	1	1	0	0.92,0.542,0.942	0.983,0.979,1.0	-0.186	1.15559e-06
5:10955383	ENSSSCG00000000137	NCF4	5	10955383	G	A	+,-			5_prime_UTR_variant	rs340967655	0	3	0	5	2	13	3	21	14	1	13	6	0.0,0.6,0.0	0.75,0.618,0.7	-0.489	0.000134116
5:15752557	ENSSSCG00000000209	NCKAP5L	5	15752557	T	C	-	A	G	3_prime_UTR_variant	rs343731400	6	8	5	4	0	3	2	5	1	4	9	11	0.6,1.0,0.625	0.333,0.357,0.083	0.484	0.00165675
MT:15048	ENSSSCG00000018092	ND6	MT	15048	A	G	-	T	C	synonymous_variant	rs1108555098	4	7	15	0	2	15	0	0	0	0	8	7	1.0,0.778,0.5	NA,0.0,0.0	0.759	0.000110368
3:7144530	ENSSSCG00000040479	NDE1	3	7144530	G	A	-	C	T	3_prime_UTR_variant	rs81331690	8	6	17	0	0	0	13	12	2	0	0	5	1.0,1.0,1.0	1.0,1.0,0.286	0.238	0.0440806
3:7146396	ENSSSCG00000040479	NDE1	3	7146396	A	C	-	T	G	3_prime_UTR_variant	NA	6	4	6	2	5	4	1	7	1	7	7	10	0.75,0.444,0.6	0.125,0.5,0.091	0.36	0.0394729
3:7146402	ENSSSCG00000040479	NDE1	3	7146402	A	C	-	T	G	3_prime_UTR_variant	NA	3	3	3	2	5	4	1	2	0	7	8	10	0.6,0.375,0.429	0.125,0.2,0.0	0.36	0.0269311
3:7146404	ENSSSCG00000040479	NDE1	3	7146404	C	A	-	G	T	3_prime_UTR_variant	NA	3	3	3	2	4	4	1	2	0	7	8	10	0.6,0.429,0.429	0.125,0.2,0.0	0.377	0.02059
8:103088249	ENSSSCG00000029260	NDNF	8	103088249	T	A	+	T	A	3_prime_UTR_variant	rs711580557	8	1	7	12	12	4	30	7	14	6	1	1	0.4,0.077,0.636	0.833,0.875,0.933	-0.509	2.16393e-06
8:103088257	ENSSSCG00000029260	NDNF	8	103088257	A	T	+	A	T	3_prime_UTR_variant	rs712346725	12	12	4	14	1	8	4	1	1	45	8	25	0.462,0.923,0.333	0.082,0.111,0.038	0.496	2.25915e-08
8:103088258	ENSSSCG00000029260	NDNF	8	103088258	A	T	+	A	T	3_prime_UTR_variant	rs1113547379	12	0	8	15	15	5	43	8	24	6	1	2	0.444,0.0,0.615	0.878,0.889,0.923	-0.543	1.96446e-09
8:103090030	ENSSSCG00000029260	NDNF	8	103090030	G	T	+	G	T	3_prime_UTR_variant	NA	6	9	7	12	5	23	14	30	35	13	14	19	0.333,0.643,0.233	0.519,0.682,0.648	-0.213	0.00206686
15:109442549	ENSSSCG00000016127	NDUFS1	15	109442549	T	G	-	A	C	5_prime_UTR_variant	rs337633192	9	9	16	0	0	0	2	8	8	0	9	0	1.0,1.0,1.0	1.0,0.471,1.0	0.176	0.000933492
13:148508968	ENSSSCG00000011933	NECTIN3	13	148508968	C	G	-	G	C	3_prime_UTR_variant	rs334100340	1	1	3	5	4	2	3	4	6	0	1	2	0.167,0.2,0.6	1.0,0.8,0.75	-0.528	0.0178974
14:46572067	ENSSSCG00000009979	NEFH	14	46572067	A	T	+	A	T	3_prime_UTR_variant	rs793432309	3	4	10	2	7	11	0	0	5	17	28	15	0.6,0.364,0.476	0.0,0.0,0.25	0.397	0.000105489
14:46572172	ENSSSCG00000009979	NEFH	14	46572172	A	G	+	A	G	3_prime_UTR_variant	rs342587017	3	3	18	4	6	15	15	49	22	0	0	8	0.429,0.333,0.545	1.0,1.0,0.733	-0.475	5.19912e-07
5:20057326	ENSSSCG00000035778	NEUROD4	5	20057326	A	C	+	A	C	3_prime_UTR_variant	rs346304150	7	9	13	0	0	0	13	4	6	0	3	9	1.0,1.0,1.0	1.0,0.571,0.4	0.343	0.000884118
7:36409288	ENSSSCG00000001611	NFYA	7	36409288	A	G	+	A	G	3_prime_UTR_variant	NA	12	11	3	17	0	12	24	22	23	0	0	0	0.414,1.0,0.2	1.0,1.0,1.0	-0.462	8.04443e-12
1:25852500	ENSSSCG00000004149	NHSL1	1	25852500	A	T	+	A	T	5_prime_UTR_variant	rs702451313	3	5	4	13	6	14	2	5	1	15	16	49	0.188,0.455,0.222	0.118,0.238,0.02	0.163	0.0308841
1:25852501	ENSSSCG00000004149	NHSL1	1	25852501	A	T	+	A	T	5_prime_UTR_variant	rs713772983	8	10	13	7	1	6	8	8	6	9	12	43	0.533,0.909,0.684	0.471,0.4,0.122	0.378	2.38292e-05
1:25852544	ENSSSCG00000004149	NHSL1	1	25852544	A	G	+	A	G	5_prime_UTR_variant	rs321864095	10	9	16	0	0	0	9	5	14	7	7	11	1.0,1.0,1.0	0.563,0.417,0.56	0.487	1.4234e-06
6:82167366	ENSSSCG00000003543	NIPAL3	6	82167366	A	C	+	A	C	3_prime_UTR_variant	rs331228278	6	3	12	0	0	0	4	0	7	3	17	8	1.0,1.0,1.0	0.571,0.0,0.467	0.654	2.32274e-07
6:18932766	ENSSSCG00000039751	NLRC5	6	18932766	T	C	+	T	C	5_prime_UTR_variant	NA	4	2	12	0	1	0	3	22	5	2	3	15	1.0,0.667,1.0	0.6,0.88,0.25	0.312	0.0110383
6:18932774	ENSSSCG00000039751	NLRC5	6	18932774	T	C	+	T	C	5_prime_UTR_variant	NA	7	4	10	0	0	0	4	26	6	0	0	11	1.0,1.0,1.0	1.0,1.0,0.353	0.216	0.0208975
6:70305549	ENSSSCG00000003400	NMNAT1	6	70305549	G	A	+	G	A	3_prime_UTR_variant	rs324288917	4	11	6	0	0	0	0	0	0	5	14	7	1.0,1.0,1.0	0.0,0.0,0.0	1	5.01746e-12
6:70305553	ENSSSCG00000003400	NMNAT1	6	70305553	A	G	+	A	G	3_prime_UTR_variant	rs334696175	4	11	8	0	0	0	0	0	0	5	12	11	1.0,1.0,1.0	0.0,0.0,0.0	1	4.08593e-13
6:70305717	ENSSSCG00000003400	NMNAT1	6	70305717	T	C	+	T	C	3_prime_UTR_variant	rs344254502	9	9	14	0	0	0	0	0	0	22	16	13	1.0,1.0,1.0	0.0,0.0,0.0	1	0
6:70305727	ENSSSCG00000003400	NMNAT1	6	70305727	G	A	+	G	A	3_prime_UTR_variant	rs338449661	9	12	13	0	0	0	0	0	0	14	12	12	1.0,1.0,1.0	0.0,0.0,0.0	1	0
6:70305778	ENSSSCG00000003400	NMNAT1	6	70305778	C	A	+	C	A	3_prime_UTR_variant	rs320426939	4	8	8	0	0	0	0	0	0	9	1	5	1.0,1.0,1.0	0.0,0.0,0.0	1	8.60594e-09
6:70307195	ENSSSCG00000003400	NMNAT1	6	70307195	C	T	+	C	T	3_prime_UTR_variant	rs340273731	11	7	21	0	0	0	0	0	0	19	29	11	1.0,1.0,1.0	0.0,0.0,0.0	1	0
6:70307273	ENSSSCG00000003400	NMNAT1	6	70307273	C	T	+	C	T	3_prime_UTR_variant	rs322409507	9	11	22	0	0	0	0	1	0	20	19	10	1.0,1.0,1.0	0.0,0.05,0.0	0.983	0
1:228110873	ENSSSCG00000005272	NMRK1	1	228110873	C	T	-	G	A	3_prime_UTR_variant	rs332579407	31	34	39	0	0	0	16	31	29	11	0	0	1.0,1.0,1.0	0.593,1.0,1.0	0.136	0.000626034
14:105770929	ENSSSCG00000010484	NOC3L	14	105770929	T	C	-	A	G	3_prime_UTR_variant	NA	20	6	31	2	16	1	10	30	34	0	3	2	0.909,0.273,0.969	1.0,0.909,0.944	-0.234	0.0053784
6:117631391	ENSSSCG00000003737	NOL4	6	117631391	T	A	-	A	T	3_prime_UTR_variant	rs322815582	22	15	38	0	0	0	6	0	0	6	50	61	1.0,1.0,1.0	0.5,0.0,0.0	0.833	0
4:105855770	ENSSSCG00000032477	NRAS	4	105855770	A	T	+	A	T	3_prime_UTR_variant	NA	4	4	6	21	24	38	4	11	5	10	17	18	0.16,0.143,0.136	0.286,0.393,0.217	-0.152	0.039989
4:105855772	ENSSSCG00000032477	NRAS	4	105855772	T	G	+	T	G	3_prime_UTR_variant	NA	2	4	4	21	23	35	4	9	6	9	16	19	0.087,0.148,0.103	0.308,0.36,0.24	-0.19	0.0147806
7:19029512	ENSSSCG00000021696	NRSN1	7	19029512	A	G	+	A	G	3_prime_UTR_variant	rs330613129	24	31	31	16	0	27	0	12	46	41	19	0	0.6,1.0,0.534	0.0,0.387,1.0	0.249	0.0188763
7:19029569	ENSSSCG00000021696	NRSN1	7	19029569	C	A	+	C	A	3_prime_UTR_variant	NA	4	11	12	20	0	36	0	5	0	45	22	0	0.167,1.0,0.25	0.0,0.185,NA	0.38	0.000402511
7:19029571	ENSSSCG00000021696	NRSN1	7	19029571	A	T	+	A	T	3_prime_UTR_variant	NA	4	12	12	25	0	40	0	4	0	47	22	0	0.138,1.0,0.231	0.0,0.154,NA	0.379	0.000249147
7:19029575	ENSSSCG00000021696	NRSN1	7	19029575	T	C	+	T	C	3_prime_UTR_variant	rs694433644	4	13	12	26	0	35	0	6	0	44	23	0	0.133,1.0,0.255	0.0,0.207,NA	0.359	0.000895971
7:19029713	ENSSSCG00000021696	NRSN1	7	19029713	C	G	+	C	G	3_prime_UTR_variant	rs332365240	10	19	19	13	0	15	0	9	22	30	10	0	0.435,1.0,0.559	0.0,0.474,1.0	0.173	0.0497004
9:58967465	ENSSSCG00000015253	NTM	9	58967465	C	T	+	C	T	3_prime_UTR_variant	rs344901949	6	18	15	6	0	8	0	10	0	7	2	21	0.5,1.0,0.652	0.0,0.833,0.0	0.44	3.54309e-05
4:112611685	ENSSSCG00000006852	NTNG1	4	112611685	A	G	-	T	C	5_prime_UTR_variant	rs325918488	2	3	12	1	6	0	3	6	8	0	0	0	0.667,0.333,1.0	1.0,1.0,1.0	-0.333	0.0275376
10:30033191	ENSSSCG00000010959	NTRK2	10	30033191	C	T	-	G	A	3_prime_UTR_variant	rs332138652	5	4	6	2	4	8	5	0	0	0	19	21	0.714,0.5,0.429	1.0,0.0,0.0	0.214	0.00107454
10:30033398	ENSSSCG00000010959	NTRK2	10	30033398	T	C	-	A	G	3_prime_UTR_variant	rs787731639	4	5	5	10	2	18	7	0	0	3	21	31	0.286,0.714,0.217	0.7,0.0,0.0	0.172	0.0316733
10:30033964	ENSSSCG00000010959	NTRK2	10	30033964	T	G	-	A	C	3_prime_UTR_variant	rs786627789	7	11	11	21	1	16	6	0	0	1	13	18	0.25,0.917,0.407	0.857,0.0,0.0	0.239	0.0130027
10:30199049	ENSSSCG00000010959	NTRK2	10	30199049	T	C	-	A	G	3_prime_UTR_variant	rs707335864	10	9	14	9	7	11	6	16	15	2	1	0	0.526,0.563,0.56	0.75,0.941,1.0	-0.347	0.000235053
10:30199053	ENSSSCG00000010959	NTRK2	10	30199053	C	T	-	G	A	3_prime_UTR_variant	rs713211726	7	5	12	8	10	12	4	16	13	1	0	0	0.467,0.333,0.5	0.8,1.0,1.0	-0.5	1.13007e-06
10:30199167	ENSSSCG00000010959	NTRK2	10	30199167	G	C	-	C	G	3_prime_UTR_variant	rs332482973	7	24	25	10	0	12	6	19	7	0	0	0	0.412,1.0,0.676	1.0,1.0,1.0	-0.304	0.000655253
11:22300996	ENSSSCG00000009420	NUFIP1	11	22300996	T	C	+	T	C	synonymous_variant	rs323396132	4	15	22	12	13	36	0	27	30	35	0	0	0.25,0.536,0.379	0.0,1.0,1.0	-0.278	0.0102029
14:11774430	ENSSSCG00000009673	NUGGC	14	11774430	G	C	-	C	G	3_prime_UTR_variant	rs708309143	24	2	23	1	8	0	11	17	22	9	0	20	0.96,0.2,1.0	0.55,1.0,0.524	0.029	0.0193782
14:60408147	ENSSSCG00000010189	NUP133	14	60408147	A	T	+	A	T	3_prime_UTR_variant	rs705305381	9	5	4	8	8	8	0	0	6	19	12	5	0.529,0.385,0.333	0.0,0.0,0.545	0.234	0.0140901
14:60408840	ENSSSCG00000010189	NUP133	14	60408840	A	C	+	A	C	3_prime_UTR_variant	rs332929327	8	8	7	1	5	3	0	0	5	12	8	5	0.889,0.615,0.7	0.0,0.0,0.5	0.568	0.000104913
14:60408870	ENSSSCG00000010189	NUP133	14	60408870	G	T	+	G	T	3_prime_UTR_variant	rs346396814	7	9	7	2	4	1	0	0	4	7	4	6	0.778,0.692,0.875	0.0,0.0,0.4	0.648	0.000382151
16:22520638	ENSSSCG00000016845	NUP155	16	22520638	G	A	-	C	T	synonymous_variant	rs81216005	4	4	2	6	0	10	5	9	10	7	0	0	0.4,1.0,0.167	0.417,1.0,1.0	-0.283	0.0122546
16:22551045	ENSSSCG00000016845	NUP155	16	22551045	T	C	-	A	G	synonymous_variant	rs321961407	5	5	5	1	0	1	5	3	2	7	0	3	0.833,1.0,0.833	0.417,1.0,0.4	0.283	0.0395821
6:18827725	ENSSSCG00000025830	NUP93	6	18827725	G	T	+	G	T	3_prime_UTR_variant	NA	17	6	10	1	1	3	4	10	5	4	4	7	0.944,0.857,0.769	0.5,0.714,0.417	0.313	0.0136285
6:18827794	ENSSSCG00000025830	NUP93	6	18827794	T	C	+	T	C	3_prime_UTR_variant	rs1109017310	16	16	29	0	1	0	10	27	7	0	0	18	1.0,0.941,1.0	1.0,1.0,0.28	0.22	7.11854e-05
6:18827803	ENSSSCG00000025830	NUP93	6	18827803	G	T	+	G	T	3_prime_UTR_variant	NA	5	5	8	17	8	22	0	3	1	9	27	22	0.227,0.385,0.267	0.0,0.1,0.043	0.245	0.00586102
8:29007081	ENSSSCG00000008770	NWD2	8	29007081	T	C	+	T	C	3_prime_UTR_variant	rs787250265	16	15	18	5	5	6	11	23	32	1	3	2	0.762,0.75,0.75	0.917,0.885,0.941	-0.16	0.0299467
8:38771454	ENSSSCG00000008829	OCIAD2	8	38771454	C	G	-	G	C	3_prime_UTR_variant	rs325132461	4	12	9	4	0	8	6	5	0	5	3	10	0.5,1.0,0.529	0.545,0.625,0.0	0.286	0.048447
1:51328933	ENSSSCG00000004279	OGFRL1	1	51328933	G	T	+	G	T	3_prime_UTR_variant	rs788411889	20	6	21	1	9	0	8	0	0	15	25	18	0.952,0.4,1.0	0.348,0.0,0.0	0.668	5.71297e-14
1:51328956	ENSSSCG00000004279	OGFRL1	1	51328956	T	C	+	T	C	3_prime_UTR_variant	rs341490027	9	5	8	1	7	0	8	0	0	15	24	19	0.9,0.417,1.0	0.348,0.0,0.0	0.656	1.11494e-07
1:51329181	ENSSSCG00000004279	OGFRL1	1	51329181	G	A	+	G	A	3_prime_UTR_variant	rs335076039	16	12	30	1	10	0	8	0	0	7	19	24	0.941,0.545,1.0	0.533,0.0,0.0	0.651	2.41959e-14
1:51329317	ENSSSCG00000004279	OGFRL1	1	51329317	T	G	+	T	G	3_prime_UTR_variant	rs323087394	5	4	14	3	14	0	3	0	0	2	9	31	0.625,0.222,1.0	0.6,0.0,0.0	0.416	3.41053e-06
1:51329381	ENSSSCG00000004279	OGFRL1	1	51329381	G	T	+	G	T	3_prime_UTR_variant	rs332691946	23	17	46	1	20	0	15	18	14	0	0	30	0.958,0.459,1.0	1.0,1.0,0.318	0.033	0.0155607
1:51329407	ENSSSCG00000004279	OGFRL1	1	51329407	A	G	+	A	G	3_prime_UTR_variant	rs345402433	72	28	114	2	44	0	16	0	0	15	142	212	0.973,0.389,1.0	0.516,0.0,0.0	0.615	0
1:51329448	ENSSSCG00000004279	OGFRL1	1	51329448	T	A	+	T	A	3_prime_UTR_variant	rs790928944	0	0	0	48	52	85	4	29	15	26	111	187	0.0,0.0,0.0	0.133,0.207,0.074	-0.138	4.28691e-08
1:51329450	ENSSSCG00000004279	OGFRL1	1	51329450	T	C	+	T	C	3_prime_UTR_variant	NA	0	0	0	55	59	90	6	102	67	20	30	123	0.0,0.0,0.0	0.231,0.773,0.353	-0.452	0
1:51329455	ENSSSCG00000004279	OGFRL1	1	51329455	T	C	+	T	C	3_prime_UTR_variant	rs1114110420	0	0	0	53	57	85	6	33	21	23	97	166	0.0,0.0,0.0	0.207,0.254,0.112	-0.191	2.1331e-11
1:51329534	ENSSSCG00000004279	OGFRL1	1	51329534	C	T	+	C	T	3_prime_UTR_variant	rs327479637	36	19	68	1	2	0	15	69	41	0	0	19	0.973,0.905,1.0	1.0,1.0,0.683	0.065	0.00362625
1:51330231	ENSSSCG00000004279	OGFRL1	1	51330231	G	A	+	G	A	3_prime_UTR_variant	rs345610477	0	0	0	22	11	32	7	4	3	7	0	15	0.0,0.0,0.0	0.5,1.0,0.167	-0.556	7.99819e-07
1:51330327	ENSSSCG00000004279	OGFRL1	1	51330327	C	T	+	C	T	3_prime_UTR_variant	rs335430126	0	0	0	15	13	19	13	8	6	7	0	13	0.0,0.0,0.0	0.65,1.0,0.316	-0.655	8.33467e-10
1:51330346	ENSSSCG00000004279	OGFRL1	1	51330346	T	C	+	T	C	3_prime_UTR_variant	rs343941285	26	9	53	1	10	0	14	0	0	16	9	24	0.963,0.474,1.0	0.467,0.0,0.0	0.657	0
1:51330396	ENSSSCG00000004279	OGFRL1	1	51330396	T	G	+	T	G	3_prime_UTR_variant	rs325939219	23	9	32	1	10	0	7	0	0	13	4	14	0.958,0.474,1.0	0.35,0.0,0.0	0.694	1.47898e-10
2:68733766	ENSSSCG00000027434	OLFM2	2	68733766	T	C	-	A	G	3_prime_UTR_variant	NA	5	7	7	5	0	4	5	13	5	11	25	10	0.5,1.0,0.636	0.313,0.342,0.333	0.383	0.0089533
1:106799620	ENSSSCG00000004540	ONECUT2	1	106799620	A	G	+	A	G	3_prime_UTR_variant	rs789449445	5	6	6	10	7	22	9	5	10	12	4	4	0.333,0.462,0.214	0.429,0.556,0.714	-0.23	0.0436823
9:59037911	ENSSSCG00000037534	OPCML	9	59037911	A	G	-	T	C	3_prime_UTR_variant	rs699765264	3	9	9	33	22	41	0	6	1	62	36	48	0.083,0.29,0.18	0.0,0.143,0.02	0.13	0.00211425
8:113436029	ENSSSCG00000009145	OSTC	8	113436029	G	A	-	C	T	3_prime_UTR_variant	rs344171303	2	0	8	1	6	5	18	13	7	0	0	0	0.667,0.0,0.615	1.0,1.0,1.0	-0.573	4.08992e-06
8:83286181	ENSSSCG00000009042	OTUD4	8	83286181	A	G	+	A	G	3_prime_UTR_variant	rs326268084	24	34	49	0	0	0	7	47	28	5	0	0	1.0,1.0,1.0	0.583,1.0,1.0	0.139	0.0445879
4:45779842	ENSSSCG00000006120	OTUD6B	4	45779842	T	C	-	A	G	synonymous_variant	rs318784576	5	4	6	4	2	4	10	0	0	7	9	16	0.556,0.667,0.6	0.588,0.0,0.0	0.411	0.0139308
16:26514582	ENSSSCG00000016863	OXCT1	16	26514582	T	C	-	A	G	3_prime_UTR_variant	rs330248564	3	3	10	0	0	0	4	3	2	2	3	5	1.0,1.0,1.0	0.667,0.5,0.286	0.516	0.00171902
4:30738797	ENSSSCG00000006037	OXR1	4	30738797	A	G	-	T	C	3_prime_UTR_variant	rs331867046	24	9	26	0	1	0	8	0	10	3	6	0	1.0,0.9,1.0	0.727,0.0,1.0	0.391	0.000393404
4:30796065	ENSSSCG00000006037	OXR1	4	30796065	T	C	-	A	G	missense_variant	rs80824150	12	5	23	0	10	0	11	0	18	10	18	0	1.0,0.333,1.0	0.524,0.0,1.0	0.27	0.00716184
13:23114790	ENSSSCG00000011253	OXSR1	13	23114790	C	T	+	C	T	3_prime_UTR_variant	NA	0	4	10	14	2	10	7	11	18	4	6	9	0.0,0.667,0.5	0.636,0.647,0.667	-0.261	0.0134201
13:23115951	ENSSSCG00000011253	OXSR1	13	23115951	G	A	+	G	A	3_prime_UTR_variant	rs339379734	77	70	133	0	0	0	11	0	0	12	126	95	1.0,1.0,1.0	0.478,0.0,0.0	0.841	0
13:23116005	ENSSSCG00000011253	OXSR1	13	23116005	T	C	+	T	C	3_prime_UTR_variant	rs323261866	30	31	42	0	0	0	3	0	0	11	46	55	1.0,1.0,1.0	0.214,0.0,0.0	0.929	0
13:23116056	ENSSSCG00000011253	OXSR1	13	23116056	T	C	+	T	C	3_prime_UTR_variant	NA	11	6	13	33	29	45	1	0	0	9	71	71	0.25,0.171,0.224	0.1,0.0,0.0	0.182	1.0351e-08
13:92993212	ENSSSCG00000011721	P2RY1	13	92993212	G	C	+	G	C	3_prime_UTR_variant	rs338556223	10	16	23	5	12	14	7	0	0	7	28	19	0.667,0.571,0.622	0.5,0.0,0.0	0.453	1.93339e-08
4:55616233	ENSSSCG00000040208	PAG1	4	55616233	T	C	+	T	C	3_prime_UTR_variant	rs318645435	3	12	18	9	12	10	33	10	29	0	0	0	0.25,0.5,0.643	1.0,1.0,1.0	-0.536	1.499e-11
2:108517615	ENSSSCG00000014184	PAM	2	108517615	T	C	+	T	C	missense_variant	rs81217594	7	3	16	0	4	0	10	11	18	0	0	0	1.0,0.429,1.0	1.0,1.0,1.0	-0.19	0.0491136
14:90338809	ENSSSCG00000010396	PARG	14	90338809	G	A	-	C	T	3_prime_UTR_variant	rs319474022	7	9	12	5	4	16	0	0	13	20	20	7	0.583,0.692,0.429	0.0,0.0,0.65	0.351	0.00320452
14:90339026	ENSSSCG00000010396	PARG	14	90339026	A	G	-	T	C	3_prime_UTR_variant	rs330674398	3	6	13	7	3	12	0	0	2	12	23	10	0.3,0.667,0.52	0.0,0.0,0.167	0.44	4.6312e-06
2:11858479	ENSSSCG00000013124	PATL1	2	11858479	T	C	+	T	C	3_prime_UTR_variant	rs337131783	4	4	8	4	0	7	2	0	0	3	9	7	0.5,1.0,0.533	0.4,0.0,0.0	0.544	0.00190239
2:11858533	ENSSSCG00000013124	PATL1	2	11858533	A	G	+	A	G	3_prime_UTR_variant	rs320280528	11	7	11	6	4	10	7	0	0	7	10	11	0.647,0.636,0.524	0.5,0.0,0.0	0.436	0.00183614
4:85862578	ENSSSCG00000006331	PBX1	4	85862578	T	G	-	A	C	3_prime_UTR_variant	rs324770975	37	19	28	0	0	0	9	11	35	4	10	0	1.0,1.0,1.0	0.692,0.524,1.0	0.261	4.29849e-05
9:17299808	ENSSSCG00000014901	PCF11	9	17299808	T	G	+	T	G	5_prime_UTR_variant	rs333247369	29	29	42	0	0	0	13	19	14	14	0	10	1.0,1.0,1.0	0.481,1.0,0.583	0.312	9.32264e-10
9:17299913	ENSSSCG00000014901	PCF11	9	17299913	A	G	+	A	G	5_prime_UTR_variant	rs341576503	6	7	9	12	6	16	0	1	0	19	9	7	0.333,0.538,0.36	0.0,0.1,0.0	0.377	0.000176731
9:17304629	ENSSSCG00000014901	PCF11	9	17304629	A	G	+	A	G	synonymous_variant	rs323950639	13	8	16	16	12	25	0	8	0	15	8	24	0.448,0.4,0.39	0.0,0.5,0.0	0.246	0.00309401
9:17304650	ENSSSCG00000014901	PCF11	9	17304650	G	A	+	G	A	synonymous_variant	rs333526909	15	9	15	10	6	10	0	6	0	8	6	18	0.6,0.6,0.6	0.0,0.5,0.0	0.433	8.4295e-05
9:17324563	ENSSSCG00000014901	PCF11	9	17324563	C	G	+	C	G	3_prime_UTR_variant	rs330615574	7	3	8	3	12	5	0	5	0	23	3	12	0.7,0.2,0.615	0.0,0.625,0.0	0.297	0.00210468
4:78162524	ENSSSCG00000006267	PCMTD1	4	78162524	G	A	+	G	A	3_prime_UTR_variant	rs324136518	1	33	0	55	0	95	10	31	23	16	44	38	0.018,1.0,0.0	0.385,0.413,0.377	-0.052	0.000139897
4:78162541	ENSSSCG00000006267	PCMTD1	4	78162541	C	T	+	C	T	3_prime_UTR_variant	rs333984867	1	44	1	48	0	89	10	35	29	14	41	39	0.02,1.0,0.011	0.417,0.461,0.426	-0.091	0.00122627
4:78162629	ENSSSCG00000006267	PCMTD1	4	78162629	T	G	+	T	G	3_prime_UTR_variant	rs789653442	1	15	0	26	11	44	11	25	10	1	4	18	0.037,0.577,0.0	0.917,0.862,0.357	-0.507	1.44929e-09
14:121334127	ENSSSCG00000010627	PDCD4	14	121334127	T	C	+	T	C	3_prime_UTR_variant	rs345560596	5	6	6	0	3	5	2	4	0	0	7	8	1.0,0.667,0.545	1.0,0.364,0.0	0.283	0.0272769
3:25457966	ENSSSCG00000007860	PDILT	3	25457966	C	T	+	C	T	missense_variant	rs344853313	16	35	17	0	0	0	0	52	34	70	0	0	1.0,1.0,1.0	0.0,1.0,1.0	0.333	7.26035e-13
11:9092721	ENSSSCG00000009345	PDS5B	11	9092721	C	T	+	C	T	splice_region_variant,synonymous_variant	rs337501636	10	9	21	9	13	16	41	33	14	0	0	16	0.526,0.409,0.568	1.0,1.0,0.467	-0.321	1.60669e-05
6:68547202	ENSSSCG00000028572	PER3	6	68547202	G	A	+	G	A	3_prime_UTR_variant	rs1111701116	6	7	9	0	0	0	0	9	2	9	5	8	1.0,1.0,1.0	0.0,0.643,0.2	0.719	1.60218e-06
6:68547718	ENSSSCG00000028572	PER3	6	68547718	G	A	+	G	A	3_prime_UTR_variant	rs1113782193	6	6	21	0	0	0	0	6	1	15	8	4	1.0,1.0,1.0	0.0,0.429,0.2	0.79	4.85118e-11
6:68547885	ENSSSCG00000028572	PER3	6	68547885	A	G	+	A	G	3_prime_UTR_variant	NA	9	9	25	0	1	0	0	18	6	34	11	9	1.0,0.9,1.0	0.0,0.621,0.4	0.626	9.11402e-13
1:26317156	ENSSSCG00000038420	PERP	1	26317156	T	A	+	T	A	3_prime_UTR_variant	rs55618696	6	12	10	0	0	0	6	4	6	2	7	7	1.0,1.0,1.0	0.75,0.364,0.462	0.475	2.64254e-05
9:72385957	ENSSSCG00000029967	PEX1	9	72385957	A	C	-	T	G	3_prime_UTR_variant	rs341930578	0	0	2	21	16	20	15	23	24	10	12	23	0.0,0.0,0.091	0.6,0.657,0.511	-0.559	3.86993e-12
9:72385960	ENSSSCG00000029967	PEX1	9	72385960	A	C	-	T	G	3_prime_UTR_variant	rs1112152745	1	1	2	17	9	17	10	18	10	14	23	28	0.056,0.1,0.105	0.417,0.439,0.263	-0.286	0.00095648
2:119386691	ENSSSCG00000014215	PGGT1B	2	119386691	G	T	-	C	A	3_prime_UTR_variant	rs332378124	9	4	12	0	2	0	2	1	13	5	5	6	1.0,0.667,1.0	0.286,0.167,0.684	0.51	0.00169974
2:119389801	ENSSSCG00000014215	PGGT1B	2	119389801	T	C	-	A	G	3_prime_UTR_variant	rs329804539	6	3	16	1	4	0	4	0	7	7	17	8	0.857,0.429,1.0	0.364,0.0,0.467	0.485	1.18425e-05
2:119390166	ENSSSCG00000014215	PGGT1B	2	119390166	C	G	-	G	C	3_prime_UTR_variant	rs340679595	13	12	25	0	6	0	10	0	11	8	13	8	1.0,0.667,1.0	0.556,0.0,0.579	0.511	2.70104e-06
2:119390278	ENSSSCG00000014215	PGGT1B	2	119390278	G	A	-	C	T	3_prime_UTR_variant	rs346390941	9	6	20	0	4	0	14	0	11	8	15	13	1.0,0.6,1.0	0.636,0.0,0.458	0.502	7.1201e-06
2:119390408	ENSSSCG00000014215	PGGT1B	2	119390408	T	C	-	A	G	3_prime_UTR_variant	rs339950850	3	6	6	2	4	9	0	0	0	14	8	22	0.6,0.6,0.4	0.0,0.0,0.0	0.533	8.87433e-07
9:8690513	ENSSSCG00000014838	PGM2L1	9	8690513	A	T	-	T	A	3_prime_UTR_variant	rs704832559	5	4	8	9	26	22	5	10	4	0	12	6	0.357,0.133,0.267	1.0,0.455,0.4	-0.366	0.0126987
8:96709560	ENSSSCG00000009072	PGRMC2	8	96709560	G	A	+	G	A	3_prime_UTR_variant	rs337914903	2	3	5	0	0	6	10	7	8	0	0	0	1.0,1.0,0.455	1.0,1.0,1.0	-0.182	0.00473049
8:96709994	ENSSSCG00000009072	PGRMC2	8	96709994	T	A	+	T	A	3_prime_UTR_variant	NA	2	1	7	39	16	56	5	4	10	25	14	25	0.049,0.059,0.111	0.167,0.222,0.286	-0.152	0.0144292
1:158643617	ENSSSCG00000004896	PHLPP1	1	158643617	T	C	-	A	G	3_prime_UTR_variant	rs339194711	27	6	23	0	0	0	8	16	19	6	0	0	1.0,1.0,1.0	0.571,1.0,1.0	0.143	0.0179055
9:102221275	ENSSSCG00000015410	PHTF2	9	102221275	C	T	-	G	A	3_prime_UTR_variant	rs341730966	3	10	19	0	0	0	8	11	11	7	0	0	1.0,1.0,1.0	0.533,1.0,1.0	0.156	0.0178663
14:62624760	ENSSSCG00000039215	PHYHIPL	14	62624760	A	C	+,-			3_prime_UTR_variant	rs328438595	18	20	24	0	0	0	5	11	33	3	8	0	1.0,1.0,1.0	0.625,0.579,1.0	0.265	0.000889046
15:130308075	ENSSSCG00000035058	PID1	15	130308075	C	A	-	G	T	5_prime_UTR_variant	rs337031475	8	9	13	17	0	7	14	13	12	0	0	0	0.32,1.0,0.65	1.0,1.0,1.0	-0.343	1.22241e-06
8:130529836	ENSSSCG00000009211	PIGY	8	130529836	A	G	+,-			3_prime_UTR_variant	rs344621829	10	14	15	0	0	0	3	36	8	4	0	17	1.0,1.0,1.0	0.429,1.0,0.32	0.417	9.27531e-05
8:130529870	ENSSSCG00000009211	PIGY	8	130529870	T	C	+,-			3_prime_UTR_variant	rs327574933	14	18	21	0	0	0	3	54	7	3	0	17	1.0,1.0,1.0	0.5,1.0,0.292	0.403	0.000101328
16:46521672	ENSSSCG00000016958	PIK3R1	16	46521672	A	G	+	A	G	3_prime_UTR_variant	NA	8	4	8	0	0	0	0	9	6	14	3	11	1.0,1.0,1.0	0.0,0.75,0.353	0.632	2.45442e-06
16:46522709	ENSSSCG00000016958	PIK3R1	16	46522709	T	C	+	T	C	3_prime_UTR_variant	NA	25	7	17	25	22	12	0	12	8	28	18	6	0.5,0.241,0.586	0.0,0.4,0.571	0.119	0.0469752
6:165400616	ENSSSCG00000003909	PIK3R3	6	165400616	G	A	+	G	A	3_prime_UTR_variant	rs338132091	8	11	3	0	0	0	4	5	5	0	5	4	1.0,1.0,1.0	1.0,0.5,0.556	0.315	0.00271474
15:111466190	ENSSSCG00000016147	PIKFYVE	15	111466190	T	A	+	T	A	3_prime_UTR_variant	rs320493720	10	16	27	0	0	0	10	9	11	14	6	0	1.0,1.0,1.0	0.417,0.6,1.0	0.328	4.90685e-07
12:23343789	ENSSSCG00000033291	PIP4K2B	12	23343789	A	T	+,-			3_prime_UTR_variant	rs1110984405	8	3	6	0	0	1	0	8	5	5	7	2	1.0,1.0,0.857	0.0,0.533,0.714	0.537	0.00410678
2:64838952	ENSSSCG00000013779	PKN1	2	64838952	C	T	+,-			5_prime_UTR_variant	rs711997328	6	13	12	3	5	14	3	4	3	2	21	1	0.667,0.722,0.462	0.6,0.16,0.75	0.113	0.0264251
1:21341446	ENSSSCG00000004127	PLAGL1	1	21341446	C	T	+	C	T	5_prime_UTR_variant	rs331051321	32	11	39	0	3	0	0	45	19	12	0	16	1.0,0.786,1.0	0.0,1.0,0.543	0.414	1.04418e-05
5:57839054	ENSSSCG00000026724	PLBD1	5	57839054	T	A	+	T	A	synonymous_variant	rs321497623	6	3	6	0	0	0	0	6	0	18	0	10	1.0,1.0,1.0	0.0,1.0,0.0	0.667	4.99205e-07
6:19216868	ENSSSCG00000002818	PLLP	6	19216868	C	A	-	G	T	3_prime_UTR_variant	NA	7	8	7	27	18	17	1	1	0	16	18	30	0.206,0.308,0.292	0.059,0.053,0.0	0.231	0.000345897
1:243021494	ENSSSCG00000005393	PLPPR1	1	243021494	T	G	+,-			3_prime_UTR_variant	NA	6	4	9	0	0	0	0	1	14	5	19	8	1.0,1.0,1.0	0.0,0.05,0.636	0.771	1.22999e-06
8:74630640	ENSSSCG00000008996	PLRG1	8	74630640	G	A	+	G	A	3_prime_UTR_variant	rs1110365366	3	19	9	0	0	0	0	2	0	16	2	17	1.0,1.0,1.0	0.0,0.5,0.0	0.833	0
8:74630656	ENSSSCG00000008996	PLRG1	8	74630656	T	A	+	T	A	3_prime_UTR_variant	NA	28	18	55	7	20	20	0	8	0	50	15	27	0.8,0.474,0.733	0.0,0.348,0.0	0.553	0
8:74630658	ENSSSCG00000008996	PLRG1	8	74630658	A	T	+	A	T	3_prime_UTR_variant	NA	26	20	52	7	18	18	0	7	0	48	13	26	0.788,0.526,0.743	0.0,0.35,0.0	0.569	0
8:74630673	ENSSSCG00000008996	PLRG1	8	74630673	T	A	+	T	A	3_prime_UTR_variant	NA	38	32	84	2	3	6	0	13	0	31	9	12	0.95,0.914,0.933	0.0,0.591,0.0	0.736	0
8:74630942	ENSSSCG00000008996	PLRG1	8	74630942	C	T	+	C	T	3_prime_UTR_variant	rs1112167309	0	0	0	7	8	17	16	4	11	0	6	0	0.0,0.0,0.0	1.0,0.4,1.0	-0.8	2.92856e-12
13:83340164	ENSSSCG00000011680	PLS1	13	83340164	A	G	+	A	G	5_prime_UTR_variant	rs337631378	0	0	0	8	17	16	8	6	11	12	6	15	0.0,0.0,0.0	0.4,0.5,0.423	-0.441	9.36135e-07
13:83340230	ENSSSCG00000011680	PLS1	13	83340230	G	A	+	G	A	5_prime_UTR_variant	rs333325796	3	6	4	2	0	5	5	0	0	3	2	14	0.6,1.0,0.444	0.625,0.0,0.0	0.473	0.013199
13:140764930	ENSSSCG00000032313	POGLUT1	13	140764930	A	T	-	T	A	3_prime_UTR_variant	rs341885018	5	7	7	8	7	3	0	6	0	25	5	15	0.385,0.5,0.7	0.0,0.545,0.0	0.346	0.00043017
7:38601173	ENSSSCG00000001683	POLH	7	38601173	C	T	+	C	T	3_prime_UTR_variant	NA	7	6	17	0	7	0	9	16	7	0	0	0	1.0,0.462,1.0	1.0,1.0,1.0	-0.179	0.0178663
1:71379644	ENSSSCG00000004367	POPDC3	1	71379644	C	T	-	G	A	3_prime_UTR_variant	rs80990501	4	4	7	6	8	16	2	6	5	5	0	0	0.4,0.333,0.304	0.286,1.0,1.0	-0.416	0.019896
1:16444595	ENSSSCG00000028867	PPIL4	1	16444595	G	A	+	G	A	3_prime_UTR_variant	rs322149643	14	5	24	1	7	0	13	36	45	3	0	0	0.933,0.417,1.0	0.813,1.0,1.0	-0.154	0.0262104
9:39492550	ENSSSCG00000029538	PPP2R1B	9	39492550	T	C	-	A	G	3_prime_UTR_variant	rs342470525	4	10	15	0	0	0	6	8	8	5	0	0	1.0,1.0,1.0	0.545,1.0,1.0	0.152	0.0345114
7:115521747	ENSSSCG00000002474	PPP4R4	7	115521747	C	T	+	C	T	3_prime_UTR_variant	rs320544336	20	27	26	7	7	23	20	32	0	21	0	41	0.741,0.794,0.531	0.488,1.0,0.0	0.193	0.00773629
9:17027826	ENSSSCG00000014899	PRCP	9	17027826	C	T	-	G	A	missense_variant	rs320437228	10	15	13	11	8	9	0	12	0	24	7	14	0.476,0.652,0.591	0.0,0.632,0.0	0.363	0.000286584
1:72334675	ENSSSCG00000004369	PRDM1	1	72334675	A	C	+	A	C	3_prime_UTR_variant	rs707032809	13	23	23	0	0	0	8	19	15	8	0	0	1.0,1.0,1.0	0.5,1.0,1.0	0.167	0.00392826
5:12644946	ENSSSCG00000000160	PRDM4	5	12644946	T	A	+	T	A	synonymous_variant	NA	0	8	0	21	8	13	7	8	4	8	14	7	0.0,0.5,0.0	0.467,0.364,0.364	-0.231	0.0289974
8:103381690	ENSSSCG00000009101	PRDM5	8	103381690	C	T	+	C	T	3_prime_UTR_variant	rs343518432	1	2	0	4	0	8	3	6	9	7	1	4	0.2,1.0,0.0	0.3,0.857,0.692	-0.216	0.0349404
8:103381692	ENSSSCG00000009101	PRDM5	8	103381692	A	G	+	A	G	3_prime_UTR_variant	rs327416294	1	2	0	4	0	8	3	7	9	7	1	3	0.2,1.0,0.0	0.3,0.875,0.75	-0.242	0.0218635
8:103381747	ENSSSCG00000009101	PRDM5	8	103381747	C	T	+	C	T	3_prime_UTR_variant	rs336269564	0	2	0	8	0	9	8	8	11	7	3	14	0.0,1.0,0.0	0.533,0.727,0.44	-0.234	0.00446422
5:73717505	ENSSSCG00000034491	PRICKLE1	5	73717505	C	T	-	G	A	synonymous_variant	rs694366781	9	9	11	0	0	0	4	19	5	0	0	10	1.0,1.0,1.0	1.0,1.0,0.333	0.222	0.00473049
7:28566960	ENSSSCG00000001493	PRIM2	7	28566960	T	G	-	A	C	5_prime_UTR_variant	rs321792244	9	6	9	0	0	0	2	8	11	2	3	0	1.0,1.0,1.0	0.5,0.727,1.0	0.258	0.047418
6:155687994	ENSSSCG00000036145	PRKAA2	6	155687994	T	C	-	A	G	3_prime_UTR_variant	rs346001043	3	4	6	1	5	8	4	0	0	4	10	16	0.75,0.444,0.429	0.5,0.0,0.0	0.374	0.00799039
2:130492620	ENSSSCG00000014252	PRRC1	2	130492620	T	C	+	T	C	3_prime_UTR_variant	rs344539717	2	0	5	3	2	6	7	6	8	2	0	0	0.4,0.0,0.455	0.778,1.0,1.0	-0.641	0.00220043
2:130494312	ENSSSCG00000014252	PRRC1	2	130494312	C	T	+	C	T	3_prime_UTR_variant	rs81289916	16	10	18	9	11	13	11	24	32	18	0	0	0.64,0.476,0.581	0.379,1.0,1.0	-0.227	0.0121082
2:130495737	ENSSSCG00000014252	PRRC1	2	130495737	A	G	+	A	G	3_prime_UTR_variant	rs339757861	22	19	29	24	12	37	0	26	122	28	33	0	0.478,0.613,0.439	0.0,0.441,1.0	0.03	0.000302523
4:120962637	ENSSSCG00000006879	PTBP2	4	120962637	A	G	-	T	C	3_prime_UTR_variant	WU_10_2_4_132874564	14	5	14	17	18	26	0	0	0	39	67	80	0.452,0.217,0.35	0.0,0.0,0.0	0.34	0
16:25686236	ENSSSCG00000024439	PTGER4	16	25686236	G	T	+	G	T	3_prime_UTR_variant	rs1112648946	3	4	7	12	8	9	0	1	0	6	7	10	0.2,0.333,0.438	0.0,0.125,0.0	0.282	0.016485
16:25686237	ENSSSCG00000024439	PTGER4	16	25686237	G	T	+	G	T	3_prime_UTR_variant	rs1109961271	4	3	7	13	8	11	0	1	0	6	6	13	0.235,0.273,0.389	0.0,0.143,0.0	0.251	0.0163438
16:25686238	ENSSSCG00000024439	PTGER4	16	25686238	G	T	+	G	T	3_prime_UTR_variant	rs1111724119	3	3	7	14	10	11	0	1	0	8	6	12	0.176,0.231,0.389	0.0,0.143,0.0	0.218	0.0257849
16:25686239	ENSSSCG00000024439	PTGER4	16	25686239	G	T	+	G	T	3_prime_UTR_variant	rs1113339007	3	3	7	14	12	10	0	1	0	9	7	12	0.176,0.2,0.412	0.0,0.125,0.0	0.221	0.0213614
18:12308865	ENSSSCG00000016522	PTN	18	12308865	C	T	+	C	T	3_prime_UTR_variant	rs55618462	3	0	6	5	3	10	3	15	12	4	0	9	0.375,0.0,0.375	0.429,1.0,0.571	-0.417	0.0122344
10:21600800	ENSSSCG00000010908	PTPRC	10	21600800	G	T	+	G	T	3_prime_UTR_variant	rs336928634	20	27	36	27	39	59	0	0	47	66	133	101	0.426,0.409,0.379	0.0,0.0,0.318	0.299	1.44453e-10
10:21600882	ENSSSCG00000010908	PTPRC	10	21600882	G	T	+	G	T	3_prime_UTR_variant	rs705192402	2	1	4	46	32	44	4	7	11	37	26	26	0.042,0.03,0.083	0.098,0.212,0.297	-0.151	0.00319443
10:21600926	ENSSSCG00000010908	PTPRC	10	21600926	G	A	+	G	A	3_prime_UTR_variant	rs321598137	26	14	27	14	27	37	0	0	36	58	73	68	0.65,0.341,0.422	0.0,0.0,0.346	0.356	3.04549e-09
2:14551657	ENSSSCG00000023709	PTPRJ	2	14551657	T	C	-	A	G	3_prime_UTR_variant	rs323729090	12	4	7	31	18	39	0	0	11	32	75	39	0.279,0.182,0.152	0.0,0.0,0.22	0.131	0.00496244
1:35155376	ENSSSCG00000004209	PTPRK	1	35155376	A	G	+	A	G	synonymous_variant	rs80937892	20	7	24	1	2	0	0	29	5	13	0	10	0.952,0.778,1.0	0.0,1.0,0.333	0.466	7.7922e-05
18:25111452	ENSSSCG00000016614	PTPRZ1	18	25111452	C	T	-	G	A	missense_variant	rs81468010	0	0	0	5	5	15	4	4	3	2	7	0	0.0,0.0,0.0	0.667,0.364,1.0	-0.677	9.3306e-05
17:30996236	ENSSSCG00000022815	PYGB	17	30996236	C	G	+,-			3_prime_UTR_variant	rs1110742121	7	6	15	0	8	0	19	35	5	0	0	0	1.0,0.429,1.0	1.0,1.0,1.0	-0.19	0.0009107
1:72846801	ENSSSCG00000004374	QRSL1	1	72846801	T	G	+	T	G	3_prime_UTR_variant	rs335226271	1	0	6	4	10	4	11	8	4	0	11	5	0.2,0.0,0.6	1.0,0.421,0.444	-0.355	0.0449695
9:66475343	ENSSSCG00000026269	RAB29	9	66475343	T	G	-	A	C	3_prime_UTR_variant	rs318964981	6	6	3	1	0	0	2	6	6	1	7	1	0.857,1.0,1.0	0.667,0.462,0.857	0.291	0.0499467
9:117056882	ENSSSCG00000015499	RABGAP1L	9	117056882	T	C	+	T	C	3_prime_UTR_variant	NA	5	2	3	7	10	9	10	7	6	7	8	3	0.417,0.167,0.25	0.588,0.467,0.667	-0.296	0.0373674
9:117056883	ENSSSCG00000015499	RABGAP1L	9	117056883	C	T	+	C	T	3_prime_UTR_variant	NA	5	4	3	7	10	9	12	6	7	7	8	3	0.417,0.286,0.25	0.632,0.429,0.7	-0.269	0.047743
9:120656397	ENSSSCG00000015523	RALGPS2	9	120656397	A	T	+,-			3_prime_UTR_variant	rs694492454	26	13	33	12	8	29	0	21	23	31	15	13	0.684,0.619,0.532	0.0,0.583,0.639	0.204	0.0366057
11:66716656	ENSSSCG00000039812	RAP2A	11	66716656	G	A	+	G	A	3_prime_UTR_variant	rs322800820	4	4	6	7	2	5	0	0	4	4	13	4	0.364,0.667,0.545	0.0,0.0,0.5	0.359	0.0291682
11:66716660	ENSSSCG00000039812	RAP2A	11	66716660	G	T	+	G	T	3_prime_UTR_variant	rs331356970	3	4	5	7	1	8	0	0	3	5	12	4	0.3,0.8,0.385	0.0,0.0,0.429	0.352	0.0446198
11:66716807	ENSSSCG00000039812	RAP2A	11	66716807	C	T	+	C	T	3_prime_UTR_variant	rs322564006	8	4	11	9	8	11	0	0	23	17	63	27	0.471,0.333,0.5	0.0,0.0,0.46	0.281	0.00152345
13:82350236	ENSSSCG00000011672	RASA2	13	82350236	C	T	+	C	T	3_prime_UTR_variant	NA	0	2	4	16	9	12	3	8	5	7	11	10	0.0,0.182,0.25	0.3,0.421,0.333	-0.208	0.0455798
3:111426836	ENSSSCG00000038001	RBKS	3	111426836	A	G	+	A	G	3_prime_UTR_variant	rs1109815321	0	3	0	18	5	18	3	4	3	0	5	11	0.0,0.375,0.0	1.0,0.444,0.214	-0.428	0.00659998
17:40205313	ENSSSCG00000007331	RBL1	17	40205313	G	A	-	C	T	synonymous_variant	rs330741705	9	0	7	9	19	8	4	22	13	3	16	7	0.5,0.0,0.467	0.571,0.579,0.65	-0.278	0.00730971
15:83818076	ENSSSCG00000015996	RBM45	15	83818076	T	C	+	T	C	3_prime_UTR_variant	rs330381320	8	12	5	8	0	8	11	13	2	0	0	0	0.5,1.0,0.385	1.0,1.0,1.0	-0.372	0.000377547
8:31509120	ENSSSCG00000008796	RBM47	8	31509120	C	A	-	G	T	3_prime_UTR_variant	rs709820385	8	6	9	9	7	5	2	10	4	30	1	16	0.471,0.462,0.643	0.063,0.909,0.2	0.134	0.017705
8:31509122	ENSSSCG00000008796	RBM47	8	31509122	A	C	-	T	G	3_prime_UTR_variant	rs695679091	6	4	5	10	8	5	1	7	5	41	3	17	0.375,0.333,0.5	0.024,0.7,0.227	0.086	0.0400621
13:32570009	ENSSSCG00000011394	RBM6	13	32570009	C	T	+	C	T	3_prime_UTR_variant	rs337775440	5	5	9	5	5	9	4	0	0	4	6	8	0.5,0.5,0.5	0.5,0.0,0.0	0.333	0.0402863
13:15711915	ENSSSCG00000036381	RBMS3	13	15711915	G	A	+	G	A	5_prime_UTR_variant	rs325144378	8	8	18	0	0	0	1	8	4	3	5	11	1.0,1.0,1.0	0.25,0.615,0.267	0.623	2.56221e-07
13:15712031	ENSSSCG00000036381	RBMS3	13	15712031	T	C	+	T	C	5_prime_UTR_variant	rs343939181	10	7	17	0	0	0	8	7	6	0	8	17	1.0,1.0,1.0	1.0,0.467,0.261	0.424	2.37341e-07
13:15712040	ENSSSCG00000036381	RBMS3	13	15712040	G	A	+	G	A	5_prime_UTR_variant	rs325180394	0	0	0	15	8	16	3	7	5	7	8	15	0.0,0.0,0.0	0.3,0.467,0.25	-0.339	0.00011267
13:16460016	ENSSSCG00000036381	RBMS3	13	16460016	T	G	+	T	G	3_prime_UTR_variant	rs340425874	7	7	4	0	0	0	2	0	0	3	8	13	1.0,1.0,1.0	0.4,0.0,0.0	0.867	4.98077e-09
13:16460074	ENSSSCG00000036381	RBMS3	13	16460074	C	A	+	C	A	3_prime_UTR_variant	NA	15	11	23	0	0	0	5	0	0	5	18	24	1.0,1.0,1.0	0.5,0.0,0.0	0.833	0
13:16460084	ENSSSCG00000036381	RBMS3	13	16460084	C	A	+	C	A	3_prime_UTR_variant	NA	5	6	8	9	7	17	1	0	1	7	16	25	0.357,0.462,0.32	0.125,0.0,0.038	0.325	0.000208115
13:16460089	ENSSSCG00000036381	RBMS3	13	16460089	A	C	+	A	C	3_prime_UTR_variant	NA	4	3	9	6	9	12	2	0	0	4	19	27	0.4,0.25,0.429	0.333,0.0,0.0	0.248	0.000224297
13:16460232	ENSSSCG00000036381	RBMS3	13	16460232	T	C	+	T	C	3_prime_UTR_variant	rs326544184	11	4	22	0	0	0	6	0	0	0	13	12	1.0,1.0,1.0	1.0,0.0,0.0	0.667	1.18924e-11
6:82225037	ENSSSCG00000024818	RCAN3	6	82225037	T	A	+	T	A	3_prime_UTR_variant	rs787908170	6	7	7	0	2	3	5	0	0	6	2	2	1.0,0.778,0.7	0.455,0.0,0.0	0.674	0.0152275
6:85564151	ENSSSCG00000029097	RCC1	6	85564151	T	C	+	T	C	3_prime_UTR_variant	rs325251223	3	7	12	5	4	6	0	0	0	9	14	17	0.375,0.636,0.667	0.0,0.0,0.0	0.559	1.60648e-08
9:131719032	ENSSSCG00000035369	RD3	9	131719032	A	T	+	A	T	3_prime_UTR_variant	rs1107903662	3	3	9	0	0	0	7	14	7	17	0	0	1.0,1.0,1.0	0.292,1.0,1.0	0.236	0.00703091
8:30554043	ENSSSCG00000008788	RFC1	8	30554043	T	C	-	A	G	3_prime_UTR_variant	rs345768093	5	7	6	0	0	0	4	3	7	3	0	8	1.0,1.0,1.0	0.571,1.0,0.467	0.321	0.00239236
10:1057197	ENSSSCG00000040300	RGS13	10	1057197	G	T	-	C	A	3_prime_UTR_variant	NA	3	9	9	0	0	0	13	7	2	0	13	13	1.0,1.0,1.0	1.0,0.35,0.133	0.506	2.66e-05
10:1057214	ENSSSCG00000040300	RGS13	10	1057214	G	A	-	C	T	3_prime_UTR_variant	NA	4	9	6	0	0	0	10	8	2	1	12	11	1.0,1.0,1.0	0.909,0.4,0.154	0.512	6.71845e-05
10:1521617	ENSSSCG00000033945	RGS18	10	1521617	G	A	-	C	T	3_prime_UTR_variant	rs326484406	0	0	0	8	9	16	4	3	8	1	3	0	0.0,0.0,0.0	0.8,0.5,1.0	-0.767	1.77007e-08
10:1521689	ENSSSCG00000033945	RGS18	10	1521689	A	C	-	T	G	3_prime_UTR_variant	NA	6	5	5	3	2	11	2	0	0	13	12	22	0.667,0.714,0.313	0.133,0.0,0.0	0.52	1.59802e-05
10:936643	ENSSSCG00000037241	RGS2	10	936643	C	T	-	G	A	3_prime_UTR_variant	rs322576888	0	0	0	20	6	26	7	18	13	0	0	0	0.0,0.0,0.0	1.0,1.0,1.0	-1	0
10:1340340	ENSSSCG00000040323	RGS21	10	1340340	A	T	-	T	A	3_prime_UTR_variant	rs335771353	5	3	13	10	11	30	0	0	3	26	38	30	0.333,0.214,0.302	0.0,0.0,0.091	0.253	1.50003e-05
10:1340358	ENSSSCG00000040323	RGS21	10	1340358	G	C	-	C	G	3_prime_UTR_variant	rs327941337	9	5	12	12	10	21	0	0	4	23	25	21	0.429,0.333,0.364	0.0,0.0,0.16	0.322	1.77938e-05
10:1340390	ENSSSCG00000040323	RGS21	10	1340390	G	C	-	C	G	3_prime_UTR_variant	rs319341359	8	7	14	10	11	15	0	5	3	25	20	21	0.444,0.389,0.483	0.0,0.2,0.125	0.33	6.2495e-05
10:1340395	ENSSSCG00000040323	RGS21	10	1340395	T	C	-	A	G	3_prime_UTR_variant	rs329387049	5	6	6	11	13	17	0	4	1	30	21	20	0.313,0.316,0.261	0.0,0.16,0.048	0.227	0.00253736
10:1342324	ENSSSCG00000040323	RGS21	10	1342324	G	C	-	C	G	3_prime_UTR_variant	rs339994649	3	5	10	8	7	27	0	0	3	19	15	3	0.273,0.417,0.27	0.0,0.0,0.5	0.153	0.0180324
10:1342469	ENSSSCG00000040323	RGS21	10	1342469	G	A	-	C	T	3_prime_UTR_variant	rs332234132	0	0	0	25	25	40	15	7	7	0	11	13	0.0,0.0,0.0	1.0,0.389,0.35	-0.58	3.55004e-14
10:1342479	ENSSSCG00000040323	RGS21	10	1342479	A	T	-	T	A	3_prime_UTR_variant	rs346221022	5	7	14	21	16	22	16	21	23	0	0	0	0.192,0.304,0.389	1.0,1.0,1.0	-0.705	0
10:1342556	ENSSSCG00000040323	RGS21	10	1342556	A	G	-	T	C	3_prime_UTR_variant	rs339143894	3	0	8	4	5	6	7	14	6	0	0	0	0.429,0.0,0.571	1.0,1.0,1.0	-0.667	9.80796e-06
10:1342572	ENSSSCG00000040323	RGS21	10	1342572	C	T	-	G	A	3_prime_UTR_variant	rs327977458	1	1	7	3	4	5	7	14	6	0	1	0	0.25,0.2,0.583	1.0,0.933,1.0	-0.633	0.00020165
17:27887684	ENSSSCG00000028004	RIN2	17	27887684	A	G	+	A	G	non_coding_transcript_exon_variant	rs1110680032	5	7	10	1	3	4	0	0	7	7	8	3	0.833,0.7,0.714	0.0,0.0,0.7	0.516	0.00425588
17:27887698	ENSSSCG00000028004	RIN2	17	27887698	A	G	+	A	G	non_coding_transcript_exon_variant	rs1111432941	4	8	7	0	1	4	0	0	8	5	5	2	1.0,0.889,0.636	0.0,0.0,0.8	0.575	0.0285214
6:108364038	ENSSSCG00000029518	RIOK3	6	108364038	T	A	+	T	A	3_prime_UTR_variant	NA	0	0	1	21	3	12	6	8	7	1	0	2	0.0,0.0,0.077	0.857,1.0,0.778	-0.853	1.32863e-10
13:162349193	ENSSSCG00000034501	RIOX2	13	162349193	T	C	+	T	C	missense_variant	NA	20	1	17	0	0	0	5	3	41	0	40	0	1.0,1.0,1.0	1.0,0.07,1.0	0.31	2.22673e-07
6:160875842	ENSSSCG00000031172	RNF11	6	160875842	A	T	-	T	A	3_prime_UTR_variant	rs710224942	8	5	13	1	3	12	3	0	0	5	11	7	0.889,0.625,0.52	0.375,0.0,0.0	0.553	0.000244736
4:99575439	ENSSSCG00000037355	RNF115	4	99575439	A	G	+	A	G	3_prime_UTR_variant	rs1107865814	56	52	85	0	0	0	17	122	117	38	0	0	1.0,1.0,1.0	0.309,1.0,1.0	0.23	5.8381e-08
4:99575540	ENSSSCG00000037355	RNF115	4	99575540	G	C	+	G	C	3_prime_UTR_variant	NA	28	21	30	0	0	0	24	40	109	27	0	0	1.0,1.0,1.0	0.471,1.0,1.0	0.176	0.000336299
13:176368108	ENSSSCG00000012001	ROBO1	13	176368108	A	T	+	A	T	splice_region_variant,synonymous_variant	rs331568674	11	19	10	0	0	0	19	12	4	0	0	8	1.0,1.0,1.0	1.0,1.0,0.333	0.222	0.00817669
18:40563637	ENSSSCG00000038919	RP9	18	40563637	A	C	+	A	C	missense_variant	rs327930110	11	5	4	9	5	6	12	5	4	0	3	0	0.55,0.5,0.4	1.0,0.625,1.0	-0.392	0.0084652
15:118705952	ENSSSCG00000036716	RPL37A	15	118705952	A	T	+	A	T	3_prime_UTR_variant	NA	8	10	12	12	8	11	10	19	9	0	0	15	0.4,0.556,0.522	1.0,1.0,0.375	-0.299	0.0420058
15:118705974	ENSSSCG00000036716	RPL37A	15	118705974	C	T	+	C	T	3_prime_UTR_variant	NA	8	11	13	13	8	17	8	20	10	0	0	14	0.381,0.579,0.433	1.0,1.0,0.417	-0.341	0.0100517
6:119795838	ENSSSCG00000027700	RPRD1A	6	119795838	G	A	-	C	T	3_prime_UTR_variant	rs342240578	10	5	17	1	5	0	19	4	0	0	6	10	0.909,0.5,1.0	1.0,0.4,0.0	0.336	0.0416102
4:98641933	ENSSSCG00000030291	RPRD2	4	98641933	A	C	-	T	G	3_prime_UTR_variant	rs790460126	9	3	11	11	11	10	6	0	5	14	27	19	0.45,0.214,0.524	0.3,0.0,0.208	0.227	0.00507076
13:66131563	ENSSSCG00000011555	RPUSD3	13	66131563	C	T	-	G	A	synonymous_variant	rs345433689	10	33	22	11	0	32	17	86	36	0	0	44	0.476,1.0,0.407	1.0,1.0,0.45	-0.189	0.0178832
3:7537635	ENSSSCG00000033356	RRN3	3	7537635	G	A	-	C	T	3_prime_UTR_variant	rs704831500	3	3	14	0	0	0	4	10	3	0	4	2	1.0,1.0,1.0	1.0,0.714,0.6	0.229	0.0289052
6:19203360	ENSSSCG00000002820	RSPRY1	6	19203360	T	C	+	T	C	3_prime_UTR_variant	rs327717046	3	4	8	8	4	8	0	0	9	13	24	4	0.273,0.5,0.5	0.0,0.0,0.692	0.193	0.0400892
6:19204186	ENSSSCG00000002820	RSPRY1	6	19204186	G	T	+	G	T	3_prime_UTR_variant	rs341057328	5	4	9	7	14	10	0	0	7	10	32	9	0.417,0.222,0.474	0.0,0.0,0.438	0.225	0.0111966
14:65690404	ENSSSCG00000039707	RTKN2	14	65690404	C	T	-	G	A	3_prime_UTR_variant	rs326308795	15	22	9	16	10	12	0	16	11	49	17	14	0.484,0.688,0.429	0.0,0.485,0.44	0.225	0.00027246
1:72772891	ENSSSCG00000004373	RTN4IP1	1	72772891	T	A	-	A	T	3_prime_UTR_variant	NA	3	0	6	7	19	10	14	4	4	0	0	0	0.3,0.0,0.375	1.0,1.0,1.0	-0.775	1.97317e-09
2:41085015	ENSSSCG00000035393	SAAL1	2	41085015	G	A	+	G	A	3_prime_UTR_variant	NA	18	16	12	9	11	13	0	31	37	39	22	38	0.667,0.593,0.48	0.0,0.585,0.493	0.22	0.0319149
4:110865656	ENSSSCG00000006835	SARS	4	110865656	A	G	-	T	C	synonymous_variant	rs344846507	4	4	7	0	0	0	9	8	4	10	0	0	1.0,1.0,1.0	0.474,1.0,1.0	0.175	0.0209432
4:62791587	ENSSSCG00000006183	SBSPON	4	62791587	A	C	+	A	C	3_prime_UTR_variant	rs342403280	8	5	7	3	0	6	0	4	7	19	9	20	0.727,1.0,0.538	0.0,0.308,0.259	0.566	5.63814e-05
8:96197373	ENSSSCG00000029943	SCLT1	8	96197373	C	T	+	C	T	3_prime_UTR_variant	rs337913978	10	7	0	4	0	8	5	7	9	0	0	0	0.714,1.0,0.0	1.0,1.0,1.0	-0.429	0.00142895
10:13876575	ENSSSCG00000010858	SDE2	10	13876575	G	T	-	C	A	3_prime_UTR_variant	rs333983977	9	9	5	4	0	7	0	0	2	6	6	2	0.692,1.0,0.417	0.0,0.0,0.5	0.536	0.00147013
6:75647224	ENSSSCG00000020926	SDHB	6	75647224	G	A	-	C	T	3_prime_UTR_variant	rs331129933	12	14	8	5	12	11	0	0	0	12	11	15	0.706,0.538,0.421	0.0,0.0,0.0	0.555	1.06072e-08
2:136895630	ENSSSCG00000014304	SEC24A	2	136895630	G	A	+	G	A	synonymous_variant	rs333044295	1	8	0	12	6	20	9	6	10	13	3	6	0.077,0.571,0.0	0.409,0.667,0.625	-0.351	0.003104
8:105005304	ENSSSCG00000009112	SEC24D	8	105005304	A	C	+	A	C	3_prime_UTR_variant	rs324078286	3	4	6	4	0	3	6	4	12	0	0	0	0.429,1.0,0.667	1.0,1.0,1.0	-0.302	0.00696129
16:27547699	ENSSSCG00000021208	SELENOP	16	27547699	A	T	-	T	A	5_prime_UTR_variant	rs322813628	4	3	7	6	7	5	3	10	6	0	4	0	0.4,0.3,0.583	1.0,0.714,1.0	-0.477	0.0136588
16:27547701	ENSSSCG00000021208	SELENOP	16	27547701	T	C	-	A	G	5_prime_UTR_variant	rs334475763	6	6	4	4	3	6	0	4	0	3	11	8	0.6,0.667,0.4	0.0,0.267,0.0	0.467	0.00908623
9:99433213	ENSSSCG00000023784	SEMA3C	9	99433213	A	G	+	A	G	3_prime_UTR_variant	rs339163287	16	7	20	0	0	0	6	17	9	0	0	8	1.0,1.0,1.0	1.0,1.0,0.529	0.157	0.00485426
9:96682519	ENSSSCG00000015399	SEMA3E	9	96682519	T	G	+	T	G	5_prime_UTR_variant	rs343793791	9	4	12	25	22	23	14	13	13	0	9	17	0.265,0.154,0.343	1.0,0.591,0.433	-0.421	0.000133237
1:123988918	ENSSSCG00000004663	SEMA6D	1	123988918	T	G	-	A	C	3_prime_UTR_variant	rs1113564560	67	25	47	16	4	12	16	2	23	1	17	36	0.807,0.862,0.797	0.941,0.105,0.39	0.343	1.05973e-08
1:40137669	ENSSSCG00000004237	SERINC1	1	40137669	T	C	+	T	C	splice_region_variant,synonymous_variant	rs334171278	12	15	28	0	0	0	8	1	13	7	9	0	1.0,1.0,1.0	0.533,0.1,1.0	0.456	6.26104e-07
1:157840552	ENSSSCG00000004889	SERPINB10	1	157840552	C	T	-	G	A	3_prime_UTR_variant	rs696059234	35	42	35	47	26	84	1	0	32	85	66	53	0.427,0.618,0.294	0.012,0.0,0.376	0.317	1.20176e-10
1:157840553	ENSSSCG00000004889	SERPINB10	1	157840553	T	C	-	A	G	3_prime_UTR_variant	NA	35	48	29	50	21	91	1	0	30	87	69	55	0.412,0.696,0.242	0.011,0.0,0.353	0.328	2.27224e-11
2:13323072	ENSSSCG00000013181	SERPING1	2	13323072	A	G	-	T	C	3_prime_UTR_variant	rs341882344	16	25	46	14	15	32	13	0	31	19	91	27	0.533,0.625,0.59	0.406,0.0,0.534	0.269	6.47541e-09
9:27207521	ENSSSCG00000037015	SESN3	9	27207521	A	G	-	T	C	3_prime_UTR_variant	rs341297246	6	9	9	1	0	1	2	6	9	3	8	0	0.857,1.0,0.9	0.4,0.429,1.0	0.31	0.0211369
13:65806873	ENSSSCG00000011540	SETD5	13	65806873	T	A	+	T	A	5_prime_UTR_variant	rs330155805	2	6	10	5	0	7	7	13	11	0	0	0	0.286,1.0,0.588	1.0,1.0,1.0	-0.375	0.000223628
4:67900102	ENSSSCG00000006206	SGK3	4	67900102	G	T	-	C	A	3_prime_UTR_variant	rs321492133	4	4	7	0	0	1	0	7	3	5	7	4	1.0,1.0,0.875	0.0,0.5,0.429	0.649	0.00156813
13:97880849	ENSSSCG00000025238	SHOX2	13	97880849	T	C	-	A	G	3_prime_UTR_variant	rs334724703	12	9	16	7	4	15	2	0	0	0	22	34	0.632,0.692,0.516	1.0,0.0,0.0	0.28	2.49848e-10
9:44398396	ENSSSCG00000015071	SIK3	9	44398396	T	C	+,-			synonymous_variant	rs80877330	0	0	0	9	4	16	13	10	12	10	8	0	0.0,0.0,0.0	0.565,0.556,1.0	-0.707	7.3208e-09
18:45562448	ENSSSCG00000016708	SKAP2	18	45562448	T	C	+	T	C	missense_variant	rs336351767	10	8	14	8	4	14	15	21	14	0	0	0	0.556,0.667,0.5	1.0,1.0,1.0	-0.426	4.57831e-08
7:24868746	ENSSSCG00000001455	SLA-DRB1	7	24868746	G	C	-	C	G	3_prime_UTR_variant	rs331825765	17	13	15	0	0	0	6	19	8	5	0	0	1.0,1.0,1.0	0.545,1.0,1.0	0.152	0.0302465
7:24868755	ENSSSCG00000001455	SLA-DRB1	7	24868755	T	C	-	A	G	3_prime_UTR_variant	rs337673765	22	9	14	0	0	0	7	15	8	6	0	0	1.0,1.0,1.0	0.538,1.0,1.0	0.154	0.0125802
7:24901528	ENSSSCG00000001455	SLA-DRB1	7	24901528	C	T	-	G	A	3_prime_UTR_variant	rs344995075	9	6	10	0	0	0	2	9	10	6	0	0	1.0,1.0,1.0	0.25,1.0,1.0	0.25	0.0255637
7:24901553	ENSSSCG00000001455	SLA-DRB1	7	24901553	A	G	-	T	C	3_prime_UTR_variant	rs327030463	6	4	10	0	0	0	3	6	7	5	0	0	1.0,1.0,1.0	0.375,1.0,1.0	0.208	0.0431847
4:54932798	ENSSSCG00000033693	SLC10A5	4	54932798	G	A	+	G	A	5_prime_UTR_variant	rs1112999222	1	4	0	22	8	21	19	18	16	0	0	0	0.043,0.333,0.0	1.0,1.0,1.0	-0.874	0
4:54932846	ENSSSCG00000033693	SLC10A5	4	54932846	T	C	+	T	C	5_prime_UTR_variant	rs1112133858	1	6	0	13	5	19	16	8	7	0	0	0	0.071,0.545,0.0	1.0,1.0,1.0	-0.794	6.39474e-13
14:63034758	ENSSSCG00000010210	SLC16A9	14	63034758	A	G	-	T	C	synonymous_variant	rs331643245	4	4	10	11	9	18	0	0	9	12	41	11	0.267,0.308,0.357	0.0,0.0,0.45	0.161	0.0225766
7:20645329	ENSSSCG00000036191	SLC17A2	7	20645329	C	T	-	G	A	3_prime_UTR_variant	NA	4	10	21	0	0	0	13	8	5	0	0	6	1.0,1.0,1.0	1.0,1.0,0.455	0.182	0.0172958
1:30954636	ENSSSCG00000004178	SLC18B1	1	30954636	G	A	+	G	A	3_prime_UTR_variant	rs321737617	79	74	128	0	0	0	15	47	65	10	66	65	1.0,1.0,1.0	0.6,0.416,0.5	0.495	0
1:30954867	ENSSSCG00000004178	SLC18B1	1	30954867	A	C	+	A	C	3_prime_UTR_variant	rs329314186	36	40	54	0	0	0	4	18	9	3	18	12	1.0,1.0,1.0	0.571,0.5,0.429	0.5	0
1:217441821	ENSSSCG00000005222	SLC1A1	1	217441821	A	G	-	T	C	5_prime_UTR_variant	NA	8	3	8	8	0	7	3	20	12	2	0	3	0.5,1.0,0.533	0.6,1.0,0.8	-0.122	0.00996984
2:25736121	ENSSSCG00000013296	SLC1A2	2	25736121	T	C	+	T	C	synonymous_variant	rs327105920	12	8	9	20	10	23	24	10	27	0	9	0	0.375,0.444,0.281	1.0,0.526,1.0	-0.475	1.16658e-09
16:21950921	ENSSSCG00000016841	SLC1A3	16	21950921	C	G	+	C	G	synonymous_variant	rs338207547	1	1	5	6	0	5	5	5	4	2	0	0	0.143,1.0,0.5	0.714,1.0,1.0	-0.357	0.0142327
16:21966628	ENSSSCG00000016841	SLC1A3	16	21966628	C	T	+	C	T	3_prime_UTR_variant	rs327240130	13	29	17	16	0	16	9	35	40	13	0	0	0.448,1.0,0.515	0.409,1.0,1.0	-0.149	0.00252306
4:104669348	ENSSSCG00000006743	SLC22A15	4	104669348	G	A	-	C	T	synonymous_variant	rs338528817	29	7	45	0	5	0	12	0	12	0	11	2	1.0,0.583,1.0	1.0,0.0,0.857	0.242	0.000536296
4:104902242	ENSSSCG00000006743	SLC22A15	4	104902242	G	A	-	C	T	missense_variant	rs690666666	17	6	20	0	0	0	1	18	43	0	8	0	1.0,1.0,1.0	1.0,0.692,1.0	0.103	0.0313545
4:104902243	ENSSSCG00000006743	SLC22A15	4	104902243	A	C	-	T	G	missense_variant	rs700164526	12	7	15	0	0	0	1	15	38	0	8	0	1.0,1.0,1.0	1.0,0.652,1.0	0.116	0.0398488
4:111632423	ENSSSCG00000006848	SLC25A24	4	111632423	T	G	+	T	G	3_prime_UTR_variant	rs333259608	19	10	11	0	0	0	0	11	10	16	0	1	1.0,1.0,1.0	0.0,1.0,0.909	0.364	3.80823e-06
4:111632474	ENSSSCG00000006848	SLC25A24	4	111632474	C	T	+	C	T	3_prime_UTR_variant	NA	8	10	7	0	0	0	0	10	2	15	0	0	1.0,1.0,1.0	0.0,1.0,1.0	0.333	2.64122e-05
4:111632499	ENSSSCG00000006848	SLC25A24	4	111632499	G	A	+	G	A	3_prime_UTR_variant	rs345401196	17	5	29	0	16	0	0	19	12	26	0	0	1.0,0.238,1.0	0.0,1.0,1.0	0.079	0.0342186
4:111632525	ENSSSCG00000006848	SLC25A24	4	111632525	C	A	+	C	A	3_prime_UTR_variant	rs327219859	15	21	32	0	0	0	0	25	17	34	0	0	1.0,1.0,1.0	0.0,1.0,1.0	0.333	1.06772e-10
4:111632538	ENSSSCG00000006848	SLC25A24	4	111632538	A	G	+	A	G	3_prime_UTR_variant	rs336562917	12	9	33	0	14	0	0	20	16	30	0	0	1.0,0.391,1.0	0.0,1.0,1.0	0.13	0.0091987
4:111632551	ENSSSCG00000006848	SLC25A24	4	111632551	T	C	+	T	C	3_prime_UTR_variant	rs328165868	9	9	25	0	0	0	0	18	12	30	0	0	1.0,1.0,1.0	0.0,1.0,1.0	0.333	2.22785e-08
4:111632552	ENSSSCG00000006848	SLC25A24	4	111632552	G	A	+	G	A	3_prime_UTR_variant	rs698006449	10	9	24	0	11	0	0	19	12	30	0	0	1.0,0.45,1.0	0.0,1.0,1.0	0.15	0.0057241
4:111635414	ENSSSCG00000006848	SLC25A24	4	111635414	C	T	+	C	T	3_prime_UTR_variant	rs338080928	16	3	20	0	3	0	0	8	9	11	0	0	1.0,0.5,1.0	0.0,1.0,1.0	0.167	0.0058385
6:69971118	ENSSSCG00000038006	SLC25A33	6	69971118	T	G	+	T	G	3_prime_UTR_variant	rs320838780	0	0	0	2	8	8	5	21	10	6	2	0	0.0,0.0,0.0	0.455,0.913,1.0	-0.789	1.82039e-08
6:69483425	ENSSSCG00000003390	SLC2A7	6	69483425	C	A	-	G	T	3_prime_UTR_variant	rs322088096	3	5	3	2	0	3	14	0	0	12	15	7	0.6,1.0,0.5	0.538,0.0,0.0	0.521	0.0217168
10:9531332	ENSSSCG00000039095	SLC30A10	10	9531332	G	A	-	C	T	3_prime_UTR_variant	rs324638860	0	0	0	7	16	14	8	14	12	5	10	10	0.0,0.0,0.0	0.615,0.583,0.545	-0.581	5.47229e-09
10:9531454	ENSSSCG00000039095	SLC30A10	10	9531454	A	G	-	T	C	3_prime_UTR_variant	rs344011798	1	9	0	30	10	30	4	34	33	15	0	0	0.032,0.474,0.0	0.211,1.0,1.0	-0.568	0
3:107389607	ENSSSCG00000008518	SLC30A6	3	107389607	C	T	-	G	A	3_prime_UTR_variant	rs318325849	5	16	9	2	0	5	0	9	3	19	0	7	0.714,1.0,0.643	0.0,1.0,0.3	0.352	0.000131922
8:19508538	ENSSSCG00000008758	SLC34A2	8	19508538	A	G	+	A	G	3_prime_UTR_variant	rs321107930	7	7	10	0	0	0	0	7	3	6	0	1	1.0,1.0,1.0	0.0,1.0,0.75	0.417	0.0026023
16:71733809	ENSSSCG00000038877	SLC36A3	16	71733809	A	T	+	A	T	3_prime_UTR_variant	rs321897851	9	5	9	0	0	0	7	9	10	10	0	0	1.0,1.0,1.0	0.412,1.0,1.0	0.196	0.00898362
16:71734698	ENSSSCG00000038877	SLC36A3	16	71734698	T	C	+	T	C	3_prime_UTR_variant	rs789815620	10	4	15	1	1	0	9	8	15	21	0	0	0.909,0.8,1.0	0.3,1.0,1.0	0.136	0.00286256
1:189988459	ENSSSCG00000005092	SLC38A6	1	189988459	A	G	+	A	G	3_prime_UTR_variant	rs337177925	5	16	14	0	0	0	0	9	13	19	0	0	1.0,1.0,1.0	0.0,1.0,1.0	0.333	5.13495e-06
8:118677802	ENSSSCG00000009169	SLC39A8	8	118677802	A	G	+	A	G	3_prime_UTR_variant	NA	6	9	21	4	1	2	2	13	33	5	9	21	0.6,0.9,0.913	0.286,0.591,0.611	0.308	0.0111133
8:118677803	ENSSSCG00000009169	SLC39A8	8	118677803	G	T	+	G	T	3_prime_UTR_variant	rs791846825	7	8	27	4	1	2	2	13	34	5	7	20	0.636,0.889,0.931	0.286,0.65,0.63	0.297	0.00797212
5:16974584	ENSSSCG00000028060	SLC4A8	5	16974584	A	G	+	A	G	3_prime_UTR_variant	rs319681971	0	0	2	7	13	30	4	6	3	3	12	7	0.0,0.0,0.063	0.571,0.333,0.3	-0.381	0.000469243
5:16974592	ENSSSCG00000028060	SLC4A8	5	16974592	G	A	+	G	A	3_prime_UTR_variant	rs695902548	0	1	2	7	12	29	5	8	5	2	11	5	0.0,0.077,0.065	0.714,0.421,0.5	-0.498	2.60726e-05
5:16974593	ENSSSCG00000028060	SLC4A8	5	16974593	G	A	+	G	A	3_prime_UTR_variant	rs702661248	0	1	3	6	12	27	5	8	5	3	7	6	0.0,0.077,0.1	0.625,0.533,0.455	-0.479	6.56691e-05
5:16975673	ENSSSCG00000028060	SLC4A8	5	16975673	G	C	+	G	C	3_prime_UTR_variant	rs322689390	14	16	30	13	17	22	0	23	15	39	26	15	0.519,0.485,0.577	0.0,0.469,0.5	0.204	0.00508167
13:28900805	ENSSSCG00000028643	SLC6A20	13	28900805	G	A	-	C	T	3_prime_UTR_variant	rs1109656900	7	4	10	0	10	0	7	1	1	7	7	8	1.0,0.286,1.0	0.5,0.125,0.111	0.517	0.0100302
8:88689239	ENSSSCG00000022649	SLC7A11	8	88689239	C	G	+	C	G	3_prime_UTR_variant	NA	5	9	5	5	0	12	4	6	0	11	6	18	0.5,1.0,0.294	0.267,0.5,0.0	0.342	0.0172465
13:83894095	ENSSSCG00000011686	SLC9A9	13	83894095	A	C	-	T	G	3_prime_UTR_variant	rs339200509	5	5	10	9	6	18	6	0	0	16	34	47	0.357,0.455,0.357	0.273,0.0,0.0	0.299	1.35159e-05
13:83894299	ENSSSCG00000011686	SLC9A9	13	83894299	A	G	-	T	C	3_prime_UTR_variant	rs345171164	0	5	1	11	4	18	6	10	8	4	4	3	0.0,0.556,0.053	0.6,0.714,0.727	-0.478	3.26772e-05
13:83894412	ENSSSCG00000011686	SLC9A9	13	83894412	C	T	-	G	A	3_prime_UTR_variant	rs326133366	5	11	5	5	1	3	7	0	0	6	5	10	0.5,0.917,0.625	0.538,0.0,0.0	0.501	0.00332582
1:97420805	ENSSSCG00000004505	SMAD2	1	97420805	A	G	-	T	C	3_prime_UTR_variant	NA	3	3	4	14	11	11	0	0	0	10	21	12	0.176,0.214,0.267	0.0,0.0,0.0	0.219	0.00228965
1:97421054	ENSSSCG00000004505	SMAD2	1	97421054	C	T	-	G	A	3_prime_UTR_variant	NA	8	18	37	15	20	39	0	0	28	42	101	30	0.348,0.474,0.487	0.0,0.0,0.483	0.275	3.40259e-09
1:97421114	ENSSSCG00000004505	SMAD2	1	97421114	G	A	-	C	T	3_prime_UTR_variant	NA	32	41	73	21	5	17	0	0	62	115	31	49	0.604,0.891,0.811	0.0,0.0,0.559	0.583	0
1:97421123	ENSSSCG00000004505	SMAD2	1	97421123	T	C	-	A	G	3_prime_UTR_variant	NA	36	64	71	56	0	86	0	52	67	154	74	71	0.391,1.0,0.452	0.0,0.413,0.486	0.315	4.92316e-11
1:97421175	ENSSSCG00000004505	SMAD2	1	97421175	A	C	-	T	G	3_prime_UTR_variant	NA	5	4	16	75	54	113	1	0	11	156	93	119	0.063,0.069,0.124	0.006,0.0,0.085	0.055	0.00463033
1:97421181	ENSSSCG00000004505	SMAD2	1	97421181	C	A	-	G	T	3_prime_UTR_variant	NA	23	50	48	39	1	57	11	24	61	105	40	61	0.371,0.98,0.457	0.095,0.375,0.5	0.28	1.23729e-06
1:97421182	ENSSSCG00000004505	SMAD2	1	97421182	A	C	-	T	G	3_prime_UTR_variant	NA	19	42	37	40	2	72	0	15	51	129	51	74	0.322,0.955,0.339	0.0,0.227,0.408	0.327	1.66254e-08
1:97428837	ENSSSCG00000004505	SMAD2	1	97428837	A	G	-	T	C	synonymous_variant	NA	4	5	5	4	8	9	0	0	1	6	12	9	0.5,0.385,0.357	0.0,0.0,0.1	0.381	0.00227793
2:138340508	ENSSSCG00000014319	SMAD5	2	138340508	G	T	+	G	T	3_prime_UTR_variant	rs335240587	0	3	1	2	2	7	3	9	3	0	0	0	0.0,0.6,0.125	1.0,1.0,1.0	-0.758	0.000144742
11:12702779	ENSSSCG00000009357	SMAD9	11	12702779	G	A	-	C	T	3_prime_UTR_variant	rs330537575	21	17	33	0	0	0	17	23	17	5	0	0	1.0,1.0,1.0	0.773,1.0,1.0	0.076	0.0396663
11:12705263	ENSSSCG00000009357	SMAD9	11	12705263	G	T	-	C	A	3_prime_UTR_variant	rs325474543	24	7	14	0	0	0	4	4	11	4	1	0	1.0,1.0,1.0	0.5,0.8,1.0	0.233	0.00871693
11:12705348	ENSSSCG00000009357	SMAD9	11	12705348	G	C	-	C	G	3_prime_UTR_variant	rs320293577	14	4	7	0	0	0	3	2	13	6	2	0	1.0,1.0,1.0	0.333,0.5,1.0	0.389	0.00598381
11:12705394	ENSSSCG00000009357	SMAD9	11	12705394	G	A	-	C	T	3_prime_UTR_variant	rs330002299	11	4	13	0	0	0	2	5	11	4	3	0	1.0,1.0,1.0	0.333,0.625,1.0	0.347	0.00724215
1:50943754	ENSSSCG00000004276	SMAP1	1	50943754	G	T	+,-			3_prime_UTR_variant	rs343376748	7	3	14	0	1	0	1	0	6	0	6	7	1.0,0.75,1.0	1.0,0.0,0.462	0.429	8.60689e-05
1:50943909	ENSSSCG00000004276	SMAP1	1	50943909	C	A	+,-			3_prime_UTR_variant	rs786759177	5	5	8	1	2	0	2	1	9	1	13	7	0.833,0.714,1.0	0.667,0.071,0.563	0.416	0.00187038
1:50943910	ENSSSCG00000004276	SMAP1	1	50943910	C	A	+,-			3_prime_UTR_variant	rs791639314	4	3	6	1	3	0	2	0	6	1	13	8	0.8,0.5,1.0	0.667,0.0,0.429	0.402	0.00528123
1:50944584	ENSSSCG00000004276	SMAP1	1	50944584	T	C	+,-			3_prime_UTR_variant	rs339870084	8	5	12	1	2	0	7	0	3	6	15	11	0.889,0.714,1.0	0.538,0.0,0.214	0.617	7.15767e-07
1:50944629	ENSSSCG00000004276	SMAP1	1	50944629	C	T	+,-			3_prime_UTR_variant	rs341441908	8	7	9	8	6	11	7	0	5	7	26	12	0.5,0.538,0.45	0.5,0.0,0.294	0.231	0.0105963
1:50944691	ENSSSCG00000004276	SMAP1	1	50944691	A	T	+,-			3_prime_UTR_variant	rs696504890	14	6	29	1	4	0	12	0	9	16	13	12	0.933,0.6,1.0	0.429,0.0,0.429	0.559	3.61545e-09
1:50944696	ENSSSCG00000004276	SMAP1	1	50944696	T	A	+,-			3_prime_UTR_variant	rs706141154	11	5	22	0	2	0	14	0	7	15	10	12	1.0,0.714,1.0	0.483,0.0,0.368	0.621	1.851e-08
1:245419385	ENSSSCG00000005403	SMC2	1	245419385	C	T	+	C	T	synonymous_variant	rs331591957	8	11	4	0	0	0	4	0	5	3	6	0	1.0,1.0,1.0	0.571,0.0,1.0	0.476	0.000568725
1:245475008	ENSSSCG00000005403	SMC2	1	245475008	C	A	+	C	A	3_prime_UTR_variant	rs704570363	3	4	14	0	0	1	7	6	9	10	2	0	1.0,1.0,0.933	0.412,0.75,1.0	0.257	0.0187991
6:85086409	ENSSSCG00000003582	SMPDL3B	6	85086409	C	T	+	C	T	3_prime_UTR_variant	rs1107691628	3	5	6	13	10	16	0	6	0	14	34	23	0.188,0.333,0.273	0.0,0.15,0.0	0.215	0.0164649
X:18170212	ENSSSCG00000012166	SMS	X	18170212	C	A	+	C	A	3_prime_UTR_variant	rs343122214	15	8	13	0	0	0	5	0	4	0	6	0	1.0,1.0,1.0	1.0,0.0,1.0	0.333	0.00100568
14:49597972	ENSSSCG00000010058	SNRPD3	14	49597972	G	T	+	G	T	3_prime_UTR_variant	rs55618994	3	9	9	7	11	16	19	17	23	0	25	11	0.3,0.45,0.36	1.0,0.405,0.676	-0.324	0.0173767
AEMK02000602.1:119792	ENSSSCG00000028124	SNRPN	AEMK02000602.1	119792	C	T	-	G	A	5_prime_UTR_variant	NA	3	4	5	2	3	6	0	0	4	21	6	6	0.6,0.571,0.455	0.0,0.0,0.4	0.409	0.00314464
14:116197784	ENSSSCG00000010617	SORCS3	14	116197784	A	G	+	A	G	3_prime_UTR_variant	rs331328627	3	6	6	8	6	12	0	5	0	10	13	20	0.273,0.5,0.333	0.0,0.278,0.0	0.276	0.0129138
2:43064675	ENSSSCG00000034191	SOX6	2	43064675	G	T	+	G	T	3_prime_UTR_variant	rs791028119	1	1	3	10	8	17	5	5	6	2	3	5	0.091,0.111,0.15	0.714,0.625,0.545	-0.511	0.000309109
2:43064721	ENSSSCG00000034191	SOX6	2	43064721	C	T	+	C	T	3_prime_UTR_variant	rs319698219	6	9	14	7	0	16	9	12	19	0	0	0	0.462,1.0,0.467	1.0,1.0,1.0	-0.357	1.19464e-06
5:18630246	ENSSSCG00000000272	SP1	5	18630246	A	T	+	A	T	3_prime_UTR_variant	rs1111398400	0	1	0	21	15	9	6	5	14	7	8	36	0.0,0.063,0.0	0.462,0.385,0.28	-0.355	0.000100529
5:18630384	ENSSSCG00000000272	SP1	5	18630384	T	C	+	T	C	3_prime_UTR_variant	rs336169638	4	5	4	3	2	12	3	0	0	11	24	29	0.571,0.714,0.25	0.214,0.0,0.0	0.44	6.60989e-05
15:131197920	ENSSSCG00000016261	SP110	15	131197920	T	C	-	A	G	missense_variant	rs343580271	4	3	3	1	3	6	2	0	0	0	9	11	0.8,0.5,0.333	1.0,0.0,0.0	0.211	0.0136501
4:102733657	ENSSSCG00000006726	SPAG17	4	102733657	T	C	+	T	C	synonymous_variant	rs339519932	2	6	0	24	9	34	8	20	16	6	0	10	0.077,0.4,0.0	0.571,1.0,0.615	-0.57	1.9552e-12
12:27225352	ENSSSCG00000033228	SPAG9	12	27225352	G	T	-	C	A	3_prime_UTR_variant	NA	6	17	9	0	0	0	6	7	5	3	0	1	1.0,1.0,1.0	0.667,1.0,0.833	0.167	0.0375342
12:27226184	ENSSSCG00000033228	SPAG9	12	27226184	C	A	-	G	T	3_prime_UTR_variant	NA	12	10	11	8	5	8	5	5	0	1	7	15	0.6,0.667,0.579	0.833,0.417,0.0	0.199	0.0191569
12:27226254	ENSSSCG00000033228	SPAG9	12	27226254	C	T	-	G	A	3_prime_UTR_variant	NA	20	12	17	0	0	0	2	9	6	4	0	7	1.0,1.0,1.0	0.333,1.0,0.462	0.402	2.13527e-05
12:27227103	ENSSSCG00000033228	SPAG9	12	27227103	C	T	-	G	A	3_prime_UTR_variant	NA	12	11	20	12	8	11	12	22	0	27	18	23	0.5,0.579,0.645	0.308,0.55,0.0	0.289	0.00530129
14:293369	ENSSSCG00000035901	SPIN1	14	293369	T	C	+	T	C	3_prime_UTR_variant	rs344437001	11	11	14	13	0	16	8	0	0	18	27	45	0.458,1.0,0.467	0.308,0.0,0.0	0.539	1.13322e-09
2:139021219	ENSSSCG00000032423	SPOCK1	2	139021219	C	A	-	G	T	3_prime_UTR_variant	rs328834036	12	3	18	0	6	0	3	12	13	1	17	15	1.0,0.333,1.0	0.75,0.414,0.464	0.235	0.000570383
14:74938457	ENSSSCG00000010283	SPOCK2	14	74938457	G	A	-	C	T	3_prime_UTR_variant	rs338954634	6	9	8	3	5	0	3	0	7	3	18	12	0.667,0.643,1.0	0.5,0.0,0.368	0.48	0.000128606
2:44968450	ENSSSCG00000013393	SPON1	2	44968450	C	A	-	G	T	3_prime_UTR_variant	rs696757602	12	3	8	2	2	0	11	8	8	1	9	12	0.857,0.6,1.0	0.917,0.471,0.4	0.223	0.0233606
4:91615425	ENSSSCG00000006431	SPTA1	4	91615425	T	C	+	T	C	synonymous_variant	rs338044412	5	0	5	7	14	12	5	5	8	0	11	5	0.417,0.0,0.294	1.0,0.313,0.615	-0.406	0.0255886
5:28526223	ENSSSCG00000029815	SRGAP1	5	28526223	C	T	+	C	T	synonymous_variant	rs342675414	8	6	16	6	10	12	10	12	9	5	3	0	0.571,0.375,0.571	0.667,0.8,1.0	-0.316	0.0183139
6:82345339	ENSSSCG00000032947	SRRM1	6	82345339	T	A	+	T	A	3_prime_UTR_variant	rs787342591	52	48	92	6	6	6	42	31	18	5	34	31	0.897,0.889,0.939	0.894,0.477,0.367	0.329	2.34148e-13
6:82345357	ENSSSCG00000032947	SRRM1	6	82345357	T	A	+	T	A	3_prime_UTR_variant	rs793045705	33	18	31	4	5	6	15	0	14	13	34	21	0.892,0.783,0.838	0.536,0.0,0.4	0.526	3.08606e-13
6:82345359	ENSSSCG00000032947	SRRM1	6	82345359	A	T	+	A	T	3_prime_UTR_variant	rs698038491	33	20	34	0	0	2	29	19	18	0	10	13	1.0,1.0,0.944	1.0,0.655,0.581	0.236	2.22146e-05
6:82345364	ENSSSCG00000032947	SRRM1	6	82345364	T	A	+	T	A	3_prime_UTR_variant	rs707804875	35	25	46	5	6	4	35	19	18	3	20	25	0.875,0.806,0.92	0.921,0.487,0.419	0.258	1.11254e-05
6:136950571	ENSSSCG00000024494	ST6GALNAC3	6	136950571	G	A	-	C	T	missense_variant	rs1110067841	3	8	6	7	10	11	0	0	0	6	12	9	0.3,0.444,0.353	0.0,0.0,0.0	0.366	0.000338178
6:164223579	ENSSSCG00000003888	STIL	6	164223579	C	A	+	C	A	5_prime_UTR_variant	rs341033251	3	5	21	2	2	3	7	0	18	7	5	11	0.6,0.714,0.875	0.5,0.0,0.621	0.356	0.0226938
4:56954287	ENSSSCG00000006160	STMN2	4	56954287	G	A	-	C	T	synonymous_variant	rs332240561	0	6	0	6	4	14	3	8	3	2	3	2	0.0,0.6,0.0	0.6,0.727,0.6	-0.442	0.00454398
14:34281316	ENSSSCG00000009849	SUDS3	14	34281316	T	C	-	A	G	3_prime_UTR_variant	rs337404065	58	19	63	0	34	0	44	50	51	31	26	22	1.0,0.358,1.0	0.587,0.658,0.699	0.138	0.0027004
14:34281412	ENSSSCG00000009849	SUDS3	14	34281412	G	A	-	C	T	3_prime_UTR_variant	rs327870896	112	50	150	3	55	0	66	96	94	55	72	76	0.974,0.476,1.0	0.545,0.571,0.553	0.26	0
14:34282377	ENSSSCG00000009849	SUDS3	14	34282377	T	C	-	A	G	3_prime_UTR_variant	rs322233793	9	8	9	1	4	0	4	5	3	3	5	3	0.9,0.667,1.0	0.571,0.5,0.5	0.332	0.0394032
14:34282990	ENSSSCG00000009849	SUDS3	14	34282990	T	C	-	A	G	3_prime_UTR_variant	rs327922346	6	4	19	3	2	0	4	3	4	6	7	4	0.667,0.667,1.0	0.4,0.3,0.5	0.378	0.00113488
14:34284170	ENSSSCG00000009849	SUDS3	14	34284170	C	A	-	G	T	3_prime_UTR_variant	rs323129266	10	5	11	0	2	0	2	4	3	6	5	9	1.0,0.714,1.0	0.25,0.444,0.25	0.59	1.18047e-05
14:34284339	ENSSSCG00000009849	SUDS3	14	34284339	A	T	-	T	A	3_prime_UTR_variant	NA	0	1	0	23	21	26	7	7	7	21	18	22	0.0,0.045,0.0	0.25,0.28,0.241	-0.242	4.61385e-05
11:25949344	ENSSSCG00000039338	SUGT1	11	25949344	G	T	+	G	T	3_prime_UTR_variant	rs333132931	10	11	11	15	0	13	0	7	13	40	5	0	0.4,1.0,0.458	0.0,0.583,1.0	0.092	0.0331592
7:39763990	ENSSSCG00000001709	SUPT3H	7	39763990	C	T	-	G	A	3_prime_UTR_variant	NA	4	7	8	0	0	0	7	9	8	0	0	11	1.0,1.0,1.0	1.0,1.0,0.421	0.193	0.00972685
7:39764538	ENSSSCG00000001709	SUPT3H	7	39764538	G	A	-	C	T	3_prime_UTR_variant	NA	15	9	17	0	0	0	5	12	11	0	0	7	1.0,1.0,1.0	1.0,1.0,0.611	0.13	0.0071134
7:87569080	ENSSSCG00000002262	SV2B	7	87569080	T	G	-	A	C	3_prime_UTR_variant	rs693568737	8	3	5	12	1	10	0	2	0	4	10	5	0.4,0.75,0.333	0.0,0.167,0.0	0.439	0.028073
4:27968778	ENSSSCG00000006023	SYBU	4	27968778	C	T	+	C	T	synonymous_variant	rs80936427	15	6	15	0	5	0	2	0	13	5	19	0	1.0,0.545,1.0	0.286,0.0,1.0	0.42	3.93486e-05
6:127382801	ENSSSCG00000037079	SYT4	6	127382801	G	A	-	C	T	3_prime_UTR_variant	NA	6	12	18	8	0	10	19	27	17	0	0	0	0.429,1.0,0.643	1.0,1.0,1.0	-0.31	1.39688e-06
4:110991411	ENSSSCG00000020842	TAF13	4	110991411	C	T	+	C	T	3_prime_UTR_variant	rs80784587	11	9	26	0	6	0	0	21	13	40	0	0	1.0,0.6,1.0	0.0,1.0,1.0	0.2	6.93546e-06
14:34513026	ENSSSCG00000009850	TAOK3	14	34513026	T	C	+	T	C	3_prime_UTR_variant	rs328631748	42	0	58	3	40	2	11	43	41	11	53	39	0.933,0.0,0.967	0.5,0.448,0.512	0.147	0.000705222
16:19455474	ENSSSCG00000016817	TARS	16	19455474	T	C	+	T	C	5_prime_UTR_variant	rs1108612305	19	13	12	0	0	0	2	5	12	0	4	0	1.0,1.0,1.0	1.0,0.556,1.0	0.148	0.0219481
4:15121704	ENSSSCG00000030603	TATDN1	4	15121704	G	A	+	G	A	5_prime_UTR_variant	rs336013172	3	4	15	0	10	0	6	16	16	0	0	0	1.0,0.286,1.0	1.0,1.0,1.0	-0.238	0.000601019
4:15121885	ENSSSCG00000030603	TATDN1	4	15121885	T	G	+	T	G	5_prime_UTR_variant	rs339271520	18	11	34	0	10	0	11	24	24	0	1	0	1.0,0.524,1.0	1.0,0.96,1.0	-0.145	0.0266063
1:41096609	ENSSSCG00000004242	TBC1D32	1	41096609	C	T	+	C	T	5_prime_UTR_variant	rs325718958	0	0	0	7	7	14	6	4	14	2	5	14	0.0,0.0,0.0	0.75,0.444,0.5	-0.565	2.89423e-06
6:145785733	ENSSSCG00000031352	TCTEX1D1	6	145785733	G	A	-	C	T	3_prime_UTR_variant	rs709243491	0	0	0	20	21	31	26	9	10	0	10	9	0.0,0.0,0.0	1.0,0.474,0.526	-0.667	0
6:145785754	ENSSSCG00000031352	TCTEX1D1	6	145785754	T	A	-	A	T	3_prime_UTR_variant	rs699522577	0	0	0	14	15	26	19	7	7	0	8	8	0.0,0.0,0.0	1.0,0.467,0.467	-0.644	1.28383e-13
5:80473477	ENSSSCG00000000847	TDG	5	80473477	T	C	-	A	G	3_prime_UTR_variant	rs340904311	16	19	24	0	0	0	10	12	23	9	0	0	1.0,1.0,1.0	0.526,1.0,1.0	0.158	0.00264882
5:80473493	ENSSSCG00000000847	TDG	5	80473493	G	A	-	C	T	3_prime_UTR_variant	rs320082402	34	40	59	0	0	0	17	36	58	18	0	0	1.0,1.0,1.0	0.486,1.0,1.0	0.171	1.64586e-05
5:80473760	ENSSSCG00000000847	TDG	5	80473760	C	G	-	G	C	3_prime_UTR_variant	rs321134115	16	6	16	0	0	0	4	5	10	4	0	0	1.0,1.0,1.0	0.5,1.0,1.0	0.167	0.0294857
6:27466610	ENSSSCG00000035104	TERB1	6	27466610	G	A	+,-			missense_variant	NA	12	9	20	0	6	0	0	5	2	10	10	3	1.0,0.6,1.0	0.0,0.333,0.4	0.622	3.19091e-07
18:29894370	ENSSSCG00000040344	TES	18	29894370	T	C	-	A	G	3_prime_UTR_variant	rs337512748	7	5	14	0	1	0	0	20	4	6	0	4	1.0,0.833,1.0	0.0,1.0,0.5	0.444	0.0236517
1:11650350	ENSSSCG00000024361	TFB1M	1	11650350	T	A	+,-			3_prime_UTR_variant	rs1108958434	10	5	11	15	17	18	19	15	13	2	10	10	0.4,0.227,0.379	0.905,0.6,0.565	-0.354	0.000355773
1:11650374	ENSSSCG00000024361	TFB1M	1	11650374	T	C	+,-			3_prime_UTR_variant	rs340761101	12	12	14	12	23	17	45	18	17	0	7	11	0.5,0.343,0.452	1.0,0.72,0.607	-0.344	3.9778e-07
1:11650480	ENSSSCG00000024361	TFB1M	1	11650480	C	T	+,-			3_prime_UTR_variant	NA	4	7	12	7	1	14	21	17	10	0	7	3	0.364,0.875,0.462	1.0,0.708,0.769	-0.259	0.00334055
4:75937480	ENSSSCG00000006251	TGS1	4	75937480	C	T	-	G	A	3_prime_UTR_variant	rs342500826	6	10	12	0	0	0	7	16	3	19	0	4	1.0,1.0,1.0	0.269,1.0,0.429	0.434	1.6565e-05
4:75937504	ENSSSCG00000006251	TGS1	4	75937504	G	C	-	C	G	3_prime_UTR_variant	rs319933275	8	10	16	0	0	0	20	22	6	30	0	1	1.0,1.0,1.0	0.4,1.0,0.857	0.248	1.068e-05
4:75937564	ENSSSCG00000006251	TGS1	4	75937564	A	C	-	T	G	3_prime_UTR_variant	rs331101580	7	9	11	0	0	0	19	23	7	46	0	7	1.0,1.0,1.0	0.292,1.0,0.5	0.403	6.60274e-07
4:75937605	ENSSSCG00000006251	TGS1	4	75937605	T	A	-	A	T	3_prime_UTR_variant	NA	5	7	7	5	5	13	10	7	6	68	16	23	0.5,0.583,0.35	0.128,0.304,0.207	0.265	0.00311512
4:75937621	ENSSSCG00000006251	TGS1	4	75937621	C	T	-	G	A	3_prime_UTR_variant	rs322305728	15	23	31	0	0	0	35	32	13	66	0	13	1.0,1.0,1.0	0.347,1.0,0.5	0.384	0
4:75937652	ENSSSCG00000006251	TGS1	4	75937652	A	G	-	T	C	3_prime_UTR_variant	rs334455005	18	24	24	0	0	0	44	39	17	62	0	16	1.0,1.0,1.0	0.415,1.0,0.515	0.357	1.66955e-12
18:36592886	ENSSSCG00000038158	THAP5	18	36592886	A	T	+	A	T	3_prime_UTR_variant	rs321294046	23	7	17	1	10	0	12	13	4	15	0	7	0.958,0.412,1.0	0.444,1.0,0.364	0.187	0.0218451
14:129444512	ENSSSCG00000010685	TIAL1	14	129444512	C	T	-	G	A	3_prime_UTR_variant	rs326669913	27	7	43	2	8	0	0	35	27	47	29	20	0.931,0.467,1.0	0.0,0.547,0.574	0.425	6.13355e-13
14:129451964	ENSSSCG00000010685	TIAL1	14	129451964	C	A	-	G	T	5_prime_UTR_variant	NA	1	6	0	24	19	40	18	5	3	27	40	32	0.04,0.24,0.0	0.4,0.111,0.086	-0.106	0.024229
13:89549912	ENSSSCG00000011701	TM4SF18	13	89549912	G	A	-	C	T	5_prime_UTR_variant	rs707054933	8	6	8	4	9	12	3	0	0	4	19	23	0.667,0.4,0.4	0.429,0.0,0.0	0.346	3.67112e-05
8:30289094	ENSSSCG00000023785	TMEM156	8	30289094	T	C	-	A	G	3_prime_UTR_variant	rs341393258	26	18	37	0	10	0	0	31	0	18	0	22	1.0,0.643,1.0	0.0,1.0,0.0	0.548	1.2898e-08
8:30289145	ENSSSCG00000023785	TMEM156	8	30289145	A	G	-	T	C	3_prime_UTR_variant	rs326826268	5	4	6	0	0	0	0	5	1	6	0	8	1.0,1.0,1.0	0.0,1.0,0.111	0.63	0.00010137
8:30342764	ENSSSCG00000023785	TMEM156	8	30342764	A	T	-	T	A	5_prime_UTR_variant	rs330386156	9	4	14	0	9	1	3	13	7	29	0	9	1.0,0.308,0.933	0.094,1.0,0.438	0.237	0.00360457
8:30342777	ENSSSCG00000023785	TMEM156	8	30342777	T	C	-	A	G	5_prime_UTR_variant	rs786568762	10	6	13	0	10	0	0	13	7	34	0	12	1.0,0.375,1.0	0.0,1.0,0.368	0.336	0.000115174
15:31578539	ENSSSCG00000015742	TMEM177	15	31578539	C	G	-	G	C	3_prime_UTR_variant	rs80954196	6	7	20	0	8	0	8	30	11	0	0	0	1.0,0.467,1.0	1.0,1.0,1.0	-0.178	0.00336779
14:64878203	ENSSSCG00000023525	TMEM26	14	64878203	G	A	-	C	T	3_prime_UTR_variant	rs342506065	2	1	5	3	3	7	6	6	4	0	0	2	0.4,0.25,0.417	1.0,1.0,0.667	-0.533	0.00519499
1:255194771	ENSSSCG00000032835	TMEM268	1	255194771	G	T	+	G	T	3_prime_UTR_variant	rs1110757736	0	2	4	5	1	7	7	4	13	2	5	0	0.0,0.667,0.364	0.778,0.444,1.0	-0.397	0.00716337
13:158418161	ENSSSCG00000011965	TMEM45A	13	158418161	T	C	-	A	G	3_prime_UTR_variant	rs339033015	2	4	18	0	3	0	8	3	5	0	8	5	1.0,0.571,1.0	1.0,0.273,0.5	0.266	0.0181253
5:61778417	ENSSSCG00000032431	TMEM52B	5	61778417	T	C	-	A	G	3_prime_UTR_variant	rs1113869783	1	2	5	4	6	11	9	3	5	0	5	6	0.2,0.25,0.313	1.0,0.375,0.455	-0.356	0.0373622
13:50446974	ENSSSCG00000011510	TMF1	13	50446974	T	C	-	A	G	3_prime_UTR_variant	rs329686988	8	8	10	0	0	0	9	9	9	3	10	6	1.0,1.0,1.0	0.75,0.474,0.6	0.392	0.000167538
13:50447006	ENSSSCG00000011510	TMF1	13	50447006	T	C	-	A	G	3_prime_UTR_variant	rs338815300	12	8	9	0	0	0	13	8	17	6	5	5	1.0,1.0,1.0	0.684,0.615,0.773	0.309	0.00129371
3:31136758	ENSSSCG00000032578	TNFRSF17	3	31136758	A	G	-	T	C	3_prime_UTR_variant	rs336401801	13	0	25	1	16	0	5	9	13	11	21	0	0.929,0.0,1.0	0.313,0.3,1.0	0.105	0.0362663
6:68590802	ENSSSCG00000003386	TNFRSF9	6	68590802	C	T	-	G	A	3_prime_UTR_variant	rs326795281	4	12	17	0	0	0	0	4	8	2	2	5	1.0,1.0,1.0	0.0,0.667,0.615	0.573	0.000250899
8:102991741	ENSSSCG00000009100	TNIP3	8	102991741	T	A	+	T	A	3_prime_UTR_variant	NA	3	0	10	6	10	6	5	4	5	1	0	0	0.333,0.0,0.625	0.833,1.0,1.0	-0.625	0.00105201
9:117222314	ENSSSCG00000015507	TNN	9	117222314	T	C	+	T	C	3_prime_UTR_variant	rs336504274	4	8	8	24	25	21	1	0	0	19	71	95	0.143,0.242,0.276	0.05,0.0,0.0	0.204	1.24436e-08
12:31268117	ENSSSCG00000017601	TOM1L1	12	31268117	G	A	+,-			3_prime_UTR_variant	NA	3	8	15	6	6	6	0	6	8	15	7	8	0.333,0.571,0.714	0.0,0.462,0.5	0.219	0.0325464
13:158625346	ENSSSCG00000011963	TOMM70	13	158625346	T	A	+	T	A	3_prime_UTR_variant	NA	9	7	15	0	5	0	6	4	10	0	8	17	1.0,0.583,1.0	1.0,0.333,0.37	0.293	0.000638292
13:158625361	ENSSSCG00000011963	TOMM70	13	158625361	C	A	+	C	A	3_prime_UTR_variant	NA	8	7	13	0	6	0	7	5	10	0	12	14	1.0,0.538,1.0	1.0,0.294,0.417	0.276	0.00374375
14:38688090	ENSSSCG00000009879	TPCN1	14	38688090	A	G	+,-			5_prime_UTR_variant	rs340004554	4	12	10	0	0	0	2	7	11	4	6	0	1.0,1.0,1.0	0.333,0.538,1.0	0.376	0.00245023
12:44982787	ENSSSCG00000032658	TRAF4	12	44982787	T	C	+	T	C	3_prime_UTR_variant	rs328983859	4	3	12	0	3	0	0	11	4	13	0	3	1.0,0.5,1.0	0.0,1.0,0.571	0.31	0.0152827
10:43492147	ENSSSCG00000021309	TRDMT1	10	43492147	T	A	-	A	T	5_prime_UTR_variant	rs81259570	4	8	8	3	0	12	5	37	16	1	0	11	0.571,1.0,0.4	0.833,1.0,0.593	-0.151	0.0204625
17:34782232	ENSSSCG00000039862	TRIB3	17	34782232	A	G	-	T	C	3_prime_UTR_variant	rs318730672	10	16	15	1	20	0	5	19	0	7	27	33	0.909,0.444,1.0	0.417,0.413,0.0	0.508	1.42979e-05
17:34782238	ENSSSCG00000039862	TRIB3	17	34782238	G	A	-	C	T	3_prime_UTR_variant	rs340610084	9	18	19	1	24	0	4	16	0	7	27	36	0.9,0.429,1.0	0.364,0.372,0.0	0.531	8.79386e-07
2:119307942	ENSSSCG00000014214	TRIM36	2	119307942	T	C	-	A	G	3_prime_UTR_variant	rs343331733	0	0	0	16	15	29	12	20	27	2	6	6	0.0,0.0,0.0	0.857,0.769,0.818	-0.815	0
2:119308059	ENSSSCG00000014214	TRIM36	2	119308059	A	G	-	T	C	3_prime_UTR_variant	rs710037253	0	14	0	54	33	66	8	35	33	28	52	75	0.0,0.298,0.0	0.222,0.402,0.306	-0.211	4.91265e-08
7:22717572	ENSSSCG00000001236	TRIM40	7	22717572	A	T	+,-			3_prime_UTR_variant	rs328503830	2	8	5	0	0	0	5	9	6	7	0	5	1.0,1.0,1.0	0.417,1.0,0.545	0.346	0.00992455
7:22717670	ENSSSCG00000001236	TRIM40	7	22717670	T	G	+,-			3_prime_UTR_variant	rs342431561	3	9	4	0	0	0	0	7	2	3	0	3	1.0,1.0,1.0	0.0,1.0,0.4	0.533	0.0145311
1:180723851	ENSSSCG00000005025	TRIM9	1	180723851	A	G	-	T	C	3_prime_UTR_variant	rs80993261	0	4	0	8	4	5	4	3	5	0	1	3	0.0,0.5,0.0	1.0,0.75,0.625	-0.625	0.00390542
9:126302713	ENSSSCG00000021393	TRMT1L	9	126302713	G	C	-	C	G	3_prime_UTR_variant	rs333604158	10	0	14	1	10	0	21	9	19	0	0	0	0.909,0.0,1.0	1.0,1.0,1.0	-0.364	0.000112154
9:126331704	ENSSSCG00000021393	TRMT1L	9	126331704	G	A	-	C	T	synonymous_variant	rs337503898	19	0	19	1	3	0	28	21	15	0	0	0	0.95,0.0,1.0	1.0,1.0,1.0	-0.35	0.0419234
13:83497629	ENSSSCG00000011681	TRPC1	13	83497629	C	T	+	C	T	3_prime_UTR_variant	rs319899117	21	54	39	6	1	23	44	0	0	23	32	38	0.778,0.982,0.629	0.657,0.0,0.0	0.577	6.75994e-14
13:83497843	ENSSSCG00000011681	TRPC1	13	83497843	T	C	+	T	C	3_prime_UTR_variant	rs337722629	5	9	4	1	0	3	5	0	0	3	3	4	0.833,1.0,0.571	0.625,0.0,0.0	0.593	0.013616
1:148906056	ENSSSCG00000004861	TSHZ1	1	148906056	C	T	-	G	A	3_prime_UTR_variant	rs1108114610	4	5	4	1	3	4	2	3	0	4	9	5	0.8,0.625,0.5	0.333,0.25,0.0	0.447	0.0249535
14:82364553	ENSSSCG00000010341	TSPAN14	14	82364553	G	T	+	G	T	3_prime_UTR_variant	NA	14	17	22	9	12	26	9	37	23	10	62	40	0.609,0.586,0.458	0.474,0.374,0.365	0.147	0.0457914
5:10762144	ENSSSCG00000000133	TST	5	10762144	A	T	+	A	T	3_prime_UTR_variant	NA	12	10	5	16	10	9	0	15	6	19	29	20	0.429,0.5,0.357	0.0,0.341,0.231	0.238	0.0319271
1:207491300	ENSSSCG00000005186	TTC39B	1	207491300	C	T	+	C	T	3_prime_UTR_variant	rs331233762	60	50	70	0	0	0	0	81	72	27	0	0	1.0,1.0,1.0	0.0,1.0,1.0	0.333	7.81939e-08
1:207491431	ENSSSCG00000005186	TTC39B	1	207491431	T	C	+	T	C	3_prime_UTR_variant	rs342893951	10	5	16	0	0	0	0	9	4	8	0	2	1.0,1.0,1.0	0.0,1.0,0.667	0.444	0.000221207
3:43983014	ENSSSCG00000008097	TTL	3	43983014	T	A	-	A	T	3_prime_UTR_variant	rs335714624	11	8	7	4	4	9	32	8	12	0	0	0	0.733,0.667,0.438	1.0,1.0,1.0	-0.388	1.53262e-06
17:3507337	ENSSSCG00000021988	TUSC3	17	3507337	A	C	+	A	C	3_prime_UTR_variant	NA	8	5	6	0	0	1	0	1	0	19	13	12	1.0,1.0,0.857	0.0,0.071,0.0	0.929	2.00874e-12
4:99353254	ENSSSCG00000031262	TXNIP	4	99353254	A	G	+	A	G	3_prime_UTR_variant	rs340075321	20	34	51	0	0	0	4	64	42	6	0	0	1.0,1.0,1.0	0.4,1.0,1.0	0.2	0.0497513
13:83756641	ENSSSCG00000011684	U2SURP	13	83756641	G	A	+	G	A	3_prime_UTR_variant	rs338258208	3	3	5	2	2	4	3	0	0	7	4	12	0.6,0.6,0.556	0.3,0.0,0.0	0.485	0.00526345
6:50817741	ENSSSCG00000038860	U6	6	50817741	G	T	-	C	A	non_coding_transcript_exon_variant	rs323487063	5	9	4	1	0	1	4	4	0	6	0	3	0.833,1.0,0.8	0.4,1.0,0.0	0.411	0.0179335
7:41577668	ENSSSCG00000036315	U6	7	41577668	C	T	-	G	A	non_coding_transcript_exon_variant	rs335975952	5	8	14	0	0	0	23	1	6	25	3	2	1.0,1.0,1.0	0.479,0.25,0.75	0.507	5.01207e-06
7:41577676	ENSSSCG00000036315	U6	7	41577676	C	T	-	G	A	non_coding_transcript_exon_variant	rs319617161	5	9	14	0	0	0	24	1	7	19	0	1	1.0,1.0,1.0	0.558,1.0,0.875	0.189	0.000166368
13:14506412	ENSSSCG00000021532	U6	13	14506412	G	A	-	C	T	non_coding_transcript_exon_variant	rs706734229	23	21	33	0	0	0	0	14	0	17	11	22	1.0,1.0,1.0	0.0,0.56,0.0	0.813	0
17:11951493	ENSSSCG00000037715	U6	17	11951493	G	A	+	G	A	non_coding_transcript_exon_variant	rs691172307	11	7	17	0	0	0	20	7	6	0	4	5	1.0,1.0,1.0	1.0,0.636,0.545	0.273	0.00639482
4:87990235	ENSSSCG00000006340	UAP1	4	87990235	G	C	-	C	G	5_prime_UTR_variant	rs338099229	8	26	12	4	0	9	0	16	10	18	4	6	0.667,1.0,0.571	0.0,0.8,0.625	0.271	0.00491025
4:87990266	ENSSSCG00000006340	UAP1	4	87990266	G	A	-	C	T	5_prime_UTR_variant	rs324716918	12	28	12	12	0	12	0	19	13	14	9	11	0.5,1.0,0.5	0.0,0.679,0.542	0.26	0.0457946
4:87990327	ENSSSCG00000006340	UAP1	4	87990327	G	T	-	C	A	5_prime_UTR_variant	rs334908913	11	36	26	12	0	13	0	31	18	16	9	12	0.478,1.0,0.667	0.0,0.775,0.6	0.257	0.03691
4:87990342	ENSSSCG00000006340	UAP1	4	87990342	A	T	-	T	A	5_prime_UTR_variant	rs343756104	10	24	17	8	0	12	0	23	10	17	8	8	0.556,1.0,0.586	0.0,0.742,0.556	0.281	0.0285061
13:73854915	ENSSSCG00000011631	UBA5	13	73854915	T	G	+,-			3_prime_UTR_variant	rs339102939	29	6	21	0	20	0	0	6	32	49	22	0	1.0,0.231,1.0	0.0,0.214,1.0	0.339	2.76432e-06
13:73854962	ENSSSCG00000011631	UBA5	13	73854962	A	C	+,-			3_prime_UTR_variant	rs318694369	26	7	19	0	15	0	0	8	47	44	31	0	1.0,0.318,1.0	0.0,0.205,1.0	0.371	2.18766e-05
13:73854984	ENSSSCG00000011631	UBA5	13	73854984	C	G	+,-			3_prime_UTR_variant	rs329110270	31	10	25	0	16	0	0	9	56	43	32	0	1.0,0.385,1.0	0.0,0.22,1.0	0.388	5.74198e-06
4:95572299	ENSSSCG00000006553	UBAP2L	4	95572299	A	G	+,-			3_prime_UTR_variant	rs323828614	9	18	16	2	11	21	4	0	9	3	18	8	0.818,0.621,0.432	0.571,0.0,0.529	0.257	0.0293303
4:95572361	ENSSSCG00000006553	UBAP2L	4	95572361	G	A	+,-			3_prime_UTR_variant	rs339747337	5	13	19	0	0	0	5	7	15	0	6	0	1.0,1.0,1.0	1.0,0.538,1.0	0.154	0.0163315
1:57339341	ENSSSCG00000004317	UBE2J1	1	57339341	C	A	-	G	T	3_prime_UTR_variant	rs332112334	0	8	0	7	1	23	11	10	25	7	7	0	0.0,0.889,0.0	0.611,0.588,1.0	-0.437	6.21662e-07
8:30961415	ENSSSCG00000033602	UBE2K	8	30961415	G	A	+	G	A	3_prime_UTR_variant	rs327857613	14	8	16	0	0	0	2	8	9	7	0	0	1.0,1.0,1.0	0.222,1.0,1.0	0.259	0.00294315
7:37778212	ENSSSCG00000001641	UBR2	7	37778212	G	A	+	G	A	3_prime_UTR_variant	NA	7	0	13	0	8	0	11	12	5	0	0	0	1.0,0.0,1.0	1.0,1.0,1.0	-0.333	0.00537772
4:74405119	ENSSSCG00000006239	UBXN2B	4	74405119	C	A	-	G	T	3_prime_UTR_variant	NA	3	8	9	1	0	7	0	4	2	13	1	2	0.75,1.0,0.563	0.0,0.8,0.5	0.338	0.00887975
15:46447196	ENSSSCG00000015793	UFSP2	15	46447196	A	G	+,-			3_prime_UTR_variant	rs342487857	8	10	3	0	0	0	5	5	4	11	0	0	1.0,1.0,1.0	0.313,1.0,1.0	0.229	0.00117048
15:59141791	ENSSSCG00000015857	UGGT1	15	59141791	T	G	-	A	C	3_prime_UTR_variant	rs1113025759	7	7	16	0	3	0	5	3	3	9	5	0	1.0,0.7,1.0	0.357,0.375,1.0	0.323	0.000771993
11:65423811	ENSSSCG00000009502	UGGT2	11	65423811	T	C	-	A	G	non_coding_transcript_exon_variant	rs328882374	3	6	11	4	0	15	5	5	13	5	1	0	0.429,1.0,0.423	0.5,0.833,1.0	-0.161	0.0486361
8:66356646	ENSSSCG00000039276	UGT2B31	8	66356646	C	G	-	G	C	missense_variant	NA	7	6	23	1	9	0	9	79	64	0	0	0	0.875,0.4,1.0	1.0,1.0,1.0	-0.242	3.33446e-06
8:66356659	ENSSSCG00000039276	UGT2B31	8	66356659	A	T	-	T	A	missense_variant	rs1107596621	7	4	16	0	5	0	8	56	47	0	0	0	1.0,0.444,1.0	1.0,1.0,1.0	-0.185	0.00205174
4:88029494	ENSSSCG00000006342	UHMK1	4	88029494	T	C	-	A	G	3_prime_UTR_variant	rs342596035	15	24	25	17	1	40	0	44	19	49	42	19	0.469,0.96,0.385	0.0,0.512,0.5	0.267	0.0214189
4:88029525	ENSSSCG00000006342	UHMK1	4	88029525	C	A	-	G	T	3_prime_UTR_variant	rs322206752	18	21	29	16	0	32	1	34	21	66	35	22	0.529,1.0,0.475	0.015,0.493,0.488	0.336	4.17256e-05
4:88029592	ENSSSCG00000006342	UHMK1	4	88029592	T	C	-	A	G	3_prime_UTR_variant	rs343599683	29	48	41	21	0	28	0	28	20	93	20	20	0.58,1.0,0.594	0.0,0.583,0.5	0.364	1.25538e-14
15:50201442	ENSSSCG00000015830	UNC5D	15	50201442	G	A	-	C	T	3_prime_UTR_variant	rs331326356	10	14	13	10	0	8	12	11	14	0	0	0	0.5,1.0,0.619	1.0,1.0,1.0	-0.294	0.000116974
6:157341711	ENSSSCG00000029633	USP24	6	157341711	T	C	+	T	C	synonymous_variant	rs1109095585	8	11	9	0	0	0	6	7	9	0	0	14	1.0,1.0,1.0	1.0,1.0,0.391	0.203	0.000332856
3:23117332	ENSSSCG00000030424	USP31	3	23117332	T	A	+	T	A	3_prime_UTR_variant	rs329805396	31	39	43	1	1	3	0	67	58	62	4	1	0.969,0.975,0.935	0.0,0.944,0.983	0.317	6.87902e-10
12:27568167	ENSSSCG00000017593	UTP18	12	27568167	C	A	+	C	A	3_prime_UTR_variant	rs1113281518	11	37	26	20	0	31	0	14	21	63	20	23	0.355,1.0,0.456	0.0,0.412,0.477	0.307	2.56555e-07
12:27568657	ENSSSCG00000017593	UTP18	12	27568657	C	T	+	C	T	3_prime_UTR_variant	rs1112560954	14	12	24	0	0	0	9	13	5	7	0	7	1.0,1.0,1.0	0.563,1.0,0.417	0.34	2.11889e-05
12:27568883	ENSSSCG00000017593	UTP18	12	27568883	T	C	+	T	C	3_prime_UTR_variant	rs1111189971	3	3	4	5	0	3	0	1	0	9	6	4	0.375,1.0,0.571	0.0,0.143,0.0	0.601	0.00297499
4:90051242	ENSSSCG00000006383	VANGL2	4	90051242	G	A	-	C	T	3_prime_UTR_variant	rs327044357	5	14	4	12	9	23	3	8	12	0	52	76	0.294,0.609,0.148	1.0,0.133,0.136	-0.073	0.00873534
6:98211040	ENSSSCG00000038465	VAPA	6	98211040	A	T	-	T	A	3_prime_UTR_variant	rs1110429984	4	3	3	3	8	14	0	0	0	17	23	11	0.571,0.273,0.176	0.0,0.0,0.0	0.34	0.000231204
2:136302055	ENSSSCG00000014296	VDAC1	2	136302055	A	G	-	T	C	3_prime_UTR_variant	rs326977027	1	7	16	9	11	11	28	35	17	0	0	0	0.1,0.389,0.593	1.0,1.0,1.0	-0.64	4.64258e-14
5:88036146	ENSSSCG00000000900	VEZT	5	88036146	C	A	-	G	T	3_prime_UTR_variant	NA	3	0	1	49	41	74	5	4	7	23	43	21	0.058,0.0,0.013	0.179,0.085,0.25	-0.148	0.000577547
14:72240436	ENSSSCG00000010250	VPS26A	14	72240436	C	T	+	C	T	3_prime_UTR_variant	rs711431616	8	15	20	10	6	18	33	28	16	0	0	15	0.444,0.714,0.526	1.0,1.0,0.516	-0.277	0.000543152
9:60808418	ENSSSCG00000028123	VPS26B	9	60808418	T	C	+	T	C	5_prime_UTR_variant	rs320305140	3	6	9	0	0	1	0	7	0	16	1	12	1.0,1.0,0.9	0.0,0.875,0.0	0.675	7.7148e-07
3:120248101	ENSSSCG00000008615	VSNL1	3	120248101	G	A	-	C	T	synonymous_variant	rs81215607	0	8	0	9	9	18	5	8	6	5	3	3	0.0,0.471,0.0	0.5,0.727,0.667	-0.474	0.000637176
4:14605985	ENSSSCG00000005969	WASHC5	4	14605985	C	T	+	C	T	synonymous_variant	rs701315560	5	4	10	0	0	0	0	6	5	14	0	0	1.0,1.0,1.0	0.0,1.0,1.0	0.333	0.000195564
4:102841566	ENSSSCG00000006727	WDR3	4	102841566	C	A	-	G	T	3_prime_UTR_variant	rs786378794	7	5	5	2	12	0	12	0	6	13	30	25	0.778,0.294,1.0	0.48,0.0,0.194	0.466	0.00351084
10:68519580	ENSSSCG00000029602	WDR37	10	68519580	T	C	-	A	G	5_prime_UTR_variant	NA	10	6	10	0	0	0	0	5	9	4	19	8	1.0,1.0,1.0	0.0,0.208,0.529	0.754	2.39374e-08
4:111078495	ENSSSCG00000006840	WDR47	4	111078495	A	C	+	A	C	3_prime_UTR_variant	rs318354121	22	8	37	1	4	0	0	33	34	25	2	0	0.957,0.667,1.0	0.0,0.943,1.0	0.227	0.00156474
16:22891884	ENSSSCG00000016846	WDR70	16	22891884	G	A	+	G	A	3_prime_UTR_variant	NA	13	13	23	0	0	0	6	31	35	11	0	0	1.0,1.0,1.0	0.353,1.0,1.0	0.216	0.0101666
18:25633695	ENSSSCG00000016617	WNT16	18	25633695	A	T	-	T	A	5_prime_UTR_variant	rs1113486143	4	3	4	7	8	9	0	2	0	19	12	11	0.364,0.273,0.308	0.0,0.143,0.0	0.267	0.0062204
15:54027522	ENSSSCG00000015840	WRN	15	54027522	G	A	-	C	T	missense_variant	rs319208708	12	13	7	9	0	8	30	24	28	0	0	0	0.571,1.0,0.467	1.0,1.0,1.0	-0.321	1.02138e-07
14:48557221	ENSSSCG00000010035	YWHAH	14	48557221	T	G	+	T	G	3_prime_UTR_variant	rs344353551	2	1	1	5	3	4	3	9	5	1	0	7	0.286,0.25,0.2	0.75,1.0,0.417	-0.477	0.0261557
1:14895766	ENSSSCG00000004090	ZBTB2	1	14895766	T	C	+	T	C	3_prime_UTR_variant	rs80932343	21	6	22	1	2	0	12	10	5	6	9	3	0.955,0.75,1.0	0.667,0.526,0.625	0.296	0.00028646
1:14896953	ENSSSCG00000004090	ZBTB2	1	14896953	T	C	+	T	C	3_prime_UTR_variant	rs324760900	9	13	13	0	0	0	4	9	16	0	17	0	1.0,1.0,1.0	1.0,0.346,1.0	0.218	7.15424e-05
1:267413199	ENSSSCG00000032752	ZBTB43	1	267413199	G	A	+	G	A	3_prime_UTR_variant	rs335149991	5	4	9	6	3	6	0	0	0	8	23	35	0.455,0.571,0.6	0.0,0.0,0.0	0.542	1.00787e-09
1:267413249	ENSSSCG00000032752	ZBTB43	1	267413249	A	T	+	A	T	3_prime_UTR_variant	NA	0	1	2	8	4	12	3	8	12	8	16	19	0.0,0.2,0.143	0.273,0.333,0.387	-0.217	0.0453929
6:84184583	ENSSSCG00000003561	ZDHHC18	6	84184583	C	T	+	C	T	3_prime_UTR_variant	rs330608319	4	4	6	1	1	0	0	0	0	15	23	4	0.8,0.8,1.0	0.0,0.0,0.0	0.867	4.08339e-10
6:46762436	ENSSSCG00000029408	ZFP30	6	46762436	C	T	-	G	A	3_prime_UTR_variant	rs320989875	1	0	8	4	4	2	15	5	13	0	1	0	0.2,0.0,0.8	1.0,0.833,1.0	-0.611	0.000254418
16:18601830	ENSSSCG00000027681	ZFR	16	18601830	C	G	-	G	C	synonymous_variant	rs327465227	8	9	14	0	0	0	4	0	1	7	6	0	1.0,1.0,1.0	0.364,0.0,1.0	0.545	4.33369e-07
7:21999813	ENSSSCG00000001201	ZKSCAN8	7	21999813	A	C	+	A	C	3_prime_UTR_variant	rs331660250	20	4	26	0	3	0	1	13	8	9	0	10	1.0,0.571,1.0	0.1,1.0,0.444	0.342	3.64002e-05
7:21999829	ENSSSCG00000001201	ZKSCAN8	7	21999829	A	G	+	A	G	3_prime_UTR_variant	rs340031206	15	4	21	0	2	0	1	15	7	5	0	11	1.0,0.667,1.0	0.167,1.0,0.389	0.37	0.000455133
17:9793264	ENSSSCG00000007010	ZMAT4	17	9793264	A	G	-	T	C	3_prime_UTR_variant	rs323460121	3	3	5	7	0	6	0	12	12	3	0	0	0.3,1.0,0.455	0.0,1.0,1.0	-0.082	0.0047512
9:45960	ENSSSCG00000022070	ZNF143	9	45960	T	C	-	A	G	3_prime_UTR_variant	rs343105188	1	6	0	10	0	22	3	12	16	4	27	0	0.091,1.0,0.0	0.429,0.308,1.0	-0.215	0.00489854
7:21949383	ENSSSCG00000001197	ZNF165	7	21949383	C	T	+	C	T	3_prime_UTR_variant	NA	6	3	11	0	0	0	6	6	1	4	0	2	1.0,1.0,1.0	0.6,1.0,0.333	0.356	0.0166906
6:119086261	ENSSSCG00000039052	ZNF397	6	119086261	G	C	+	G	C	3_prime_UTR_variant	rs341518437	8	3	4	0	3	0	0	0	0	3	7	7	1.0,0.5,1.0	0.0,0.0,0.0	0.833	2.8058e-06
1:148036878	ENSSSCG00000004859	ZNF516	1	148036878	C	T	+	C	T	3_prime_UTR_variant	rs1107490986	3	5	11	0	0	0	3	22	2	8	0	0	1.0,1.0,1.0	0.273,1.0,1.0	0.242	0.0369461
6:46120782	ENSSSCG00000002935	ZNF568	6	46120782	C	G	-	G	C	5_prime_UTR_variant	rs335974738	4	5	3	11	0	24	0	0	0	18	48	30	0.267,1.0,0.111	0.0,0.0,0.0	0.459	5.4285e-06
4:125749035	ENSSSCG00000022534	ZNF644	4	125749035	T	C	+	T	C	5_prime_UTR_variant	rs326608493	4	6	8	4	7	12	8	10	16	0	0	0	0.5,0.462,0.4	1.0,1.0,1.0	-0.546	2.16066e-07
4:125749119	ENSSSCG00000022534	ZNF644	4	125749119	T	G	+	T	G	5_prime_UTR_variant	rs345785150	0	18	0	22	0	41	10	12	18	8	5	16	0.0,1.0,0.0	0.556,0.706,0.529	-0.264	7.66205e-05
4:125749123	ENSSSCG00000022534	ZNF644	4	125749123	T	A	+	T	A	5_prime_UTR_variant	rs326567113	0	14	0	23	0	39	9	13	17	7	3	18	0.0,1.0,0.0	0.563,0.813,0.486	-0.287	1.10351e-05
4:125749193	ENSSSCG00000022534	ZNF644	4	125749193	C	T	+	C	T	5_prime_UTR_variant	rs331745501	7	13	12	8	15	16	0	6	10	16	18	17	0.467,0.464,0.429	0.0,0.25,0.37	0.246	0.0285788
4:125749254	ENSSSCG00000022534	ZNF644	4	125749254	G	C	+	G	C	5_prime_UTR_variant	rs344816470	7	7	23	0	7	0	5	3	1	5	9	8	1.0,0.5,1.0	0.5,0.25,0.111	0.546	1.84777e-05
4:125749480	ENSSSCG00000022534	ZNF644	4	125749480	C	T	+	C	T	5_prime_UTR_variant	rs329092239	2	9	0	16	5	32	8	14	5	4	15	7	0.111,0.643,0.0	0.667,0.483,0.417	-0.271	0.000760138
4:125749553	ENSSSCG00000022534	ZNF644	4	125749553	G	A	+	G	A	5_prime_UTR_variant	rs323770896	8	0	9	12	20	21	10	14	13	9	18	14	0.4,0.0,0.3	0.526,0.438,0.481	-0.248	0.0132183
7:22189951	ENSSSCG00000001209	ZSCAN12	7	22189951	C	G	-	G	C	3_prime_UTR_variant	rs322936186	3	1	13	0	0	0	3	4	4	3	0	2	1.0,1.0,1.0	0.5,1.0,0.667	0.278	0.0321625
NA -not available
SSC-Sus scrofa chromosome
